# Supplementary material for: Happy-Productive worker thesis: The role of work characteristics, gender, and age
Source: PLoS One. 2025 Mar 6;20(3):e0316656. doi: 10.1371/journal.pone.0316656 (PMC11884672; doi:10.1371/journal.pone.0316656)
Supplement: S1 Dataset — (CSV) [file pone.0316656.s001.csv]

id	LeaderNO	SubNO	OrganizationNO	Auto1T1	Auto2T1	Auto3T1	Auto4T1	Auto5T1	Auto6T1	Auto7T1	Auto8T1	Auto9T1	TaskVar1T1	TaskVar2T1	TaskVar3T1	TaskVar4T1	TaskSig1T1	TaskSig2T1	TaskSig3T1	TaskSig4T1	TaskID1T1	TaskID2T1	TaskID3T1	TaskID4T1	FeedJob1T1	FeedJob2T1	FeedJob3T1	JobComp1T1	JobComp2T1	JobComp3T1	JobComp4T1	InfoProc1T1	InfoProc2T1	InfoProc3T1	InfoProc4T1	ProbSol1T1	ProbSol2T1	ProbSol3T1	ProbSol4T1	SkillVar1T1	SkillVar2T1	SkillVar3T1	SkillVar4T1	Special1T1	Special2T1	Special3T1	Special4T1	SocSupp1T1	SocSupp2T1
1	9127	9030	9097	2	4	4	2	3	1	3	4	2	5	5	5	5	3	4	5	5	1	4	3	1	2	1	1	5	1	1	1	1	3	5	2	1	4	2	3	5	5	2	5	2	1	3	3	4	5
2	8042	9139	8025	3	3	5	5	3	3,46527777777778	4	3	4	5	4	5	5	3	5	4	3	3	3	4	3	4	3	4	3	3	1	1	5	5	5	4	3	4	3	3	4	5	2	5	3	4	5	5	4	3
3	9158	9023	-999	4	3	4	5	3	3	4	3	4	5	5	5	4	5	5	5	5	5	5	5	5	4	5	4	1	2	3	3	5	4	5	5	3	5	3	4	4	4	4	4	5	5	5	5	3	3
4	9019	9051	-999	2	2	4	2	2	4	2	2	2	4	4	4	3	4	4	4	4	4	2	4	4	4	4	4	4	4	4	4	4	4	4	2	4	2	4	4	3	4	2	2	3	4	4	3	4	4
5	9115	9256	9041	2	2	2	3	3	2	4	3	2	5	5	5	4	5	3	5	5	4	4	3	3	4	4	5	4	2	2	2	4	3	5	5	3	1	2	4	3	2	3	2	4	3	3	4	2	3
6	9081	9136	9049	3	4	5	4	5	5	4	5	3	5	5	5	5	5	5	5	5	4	5	5	5	5	-999	5	3	4	1	2	3	2	5	3	2	5	3	4	5	4	1	5	4	5	2	3	5	5
7	9005	9267	9005	4	4	4	4	4	4	4	4	4	4	4	4	5	4	4	4	4	4	4	4	4	4	4	4	4	2	2	2	4	3	4	4	3	3	2	4	4	4	3	4	4	3	4	3	4	4
8	8049	9197	8032	3,61538461538462	4	4	4	4	3	5	4	4	4	4	4	4	4	5	4	4	3,83216783216783	3	4	4	4	3,7972027972028	4	3	2	2	2	4	2	4	4	4	4	5	4	4	3,6875	2	4	2	3	2	3,58333333333333	4	4
9	9034	9421	9008	3	5	5	3	3	3	4	3	5	4	3	4	4	5	4	5	5	5	5	5	5	5	3	4	2	3	2	2	3	3	4	4	5	5	4	5	4	3	3	4	3	3	3	3	5	4
10	8017	9052	8009	3	3	5	4	2	3	4	3	4	2	3	4	3	3	4	4	4	2	4	4	4	3	3	4	3	4	3	3	5	5	3	5	3	5	4	3	4	4	4	4	3	5	4	4	4	4
11	9059	9054	-999	4	4	5	4	2	2	4	2	4	4	4	2	4	4	5	2	2	4	4	4	4	4	4	5	4	4	4	4	4	4	4	4	2	4	4	4	4	4	4	4	4	4	4	4	4	4
12	9180	9262	9026	3	4	5	4	5	5	3	4	4	3	4	4	4	4	4	5	5	4	5	5	4	4	4	4	3	2	3	3	4	3	5	4	3	5	5	5	4	5	5	4	5	5	5	5	4	4
13	8074	9379	8058	3	2	4	3	3	2	4	2	2	4	4	4	4	5	4	5	4	3	3	4	3	4	3	4	3	4	4	4	4	4	4	4	3	3,74125874125874	4	2	4	4	4	4	4	4	4	4	3	3
14	9108	9385	9081	3	4	3	3	2	4	4	3	3	4	5	3	4	4	5	4	3	5	3	5	5	5	4	4	3	2	-999	2	4	4	3	5	4	4	4	4	5	-999	4	5	4	4	4	3	3	3
15	8004	9016	8003	4	4	3	4	3	3	3	4	4	4	4	4	4	5	5	1	2	4	3	3	3	2	2	2	3	3	4	4	4	4	3	4	4	2	4	4	4	4	4	4	4	4	4	4	2	4
16	8064	9329	8046	4	4	5	4	3	2	3	3	4	4	3	5	1	5	5	5	5	5	3	5	4	3	4	3	4	3	2	2	3	4	4	4	3	5	4	4	4	4	4	4	4	5	2	4	4	5
17	9070	9399	9044	4	4	4	4	3	3	4	3	4	4	4	4	4	5	5	5	5	-999	3	4	4	4	4	4	4	4	4	3	4	4	4	4	4	3	4	4	4	4	4	4	4	4	4	4	4	4
18	9122	9319	-999	3	3	4	3	3	4	3	3	4	4	4	4	3	4	5	4	3	3	4	3	3	3	4	4	3	2	2	3	4	3	1	3	3	4	3	3	3	3	3	4	3	3	-999	3	5	4
19	9180	9263	9026	3	2	4	2	3	1	3	3	2	4	4	4	4	4	4	5	3	3	3	3	3	3	2	3	3	3	2	2	4	3	4	3	3	4	3	3	4	3	3	3	2	3	3	3	4	4
20	9062	9071	-999	3	3	4	3	3	2	4	3	3	4	4	4	3	2	4	2	3	4	2	4	4	4	4	4	4	3	3	3	2	3	4	2	2	4	2	3	4	3	3	4	4	3	4	3	3	2
21	9066	9134	9089	3	3	4	3	3	3	3	3	3	4	3	4	4	4	4	3	3	3	3	4	3	3	3	3	3	3	3	3	3	3	4	3	3	3	3	3	3	3	3	4	3	4	3	3	3	2
22	9066	9133	9089	4	3	3	3	3	4	3	3	4	4	4	3	4	3	5	3	3	4	4	4	4	4	5	4	3	3	3	3	3	3	4	3	3	4	4	3	3	4	3	4	3	2	3	3	4	4
23	9100	9368	9050	5	4	5	5	5	4	4	5	5	5	4	5	4	4	5	5	5	4	4	5	5	4	5	4	1	2	1	2	5	5	5	5	3	5	5	5	4	3	4	3	4	3	4	5	5	5
24	9201	9510	9105	4	5	5	4	2	3	3	2	5	4	5	5	5	5	5	4	5	5	3	3	4	1	3	3	5	3	3	3	4	2	5	4	3	1	3	3	5	5	5	5	3	3	4	4	5	4
25	9069	9238	9014	4	4	4	4	4	3	5	4	4	4	4	4	4	5	5	5	5	4	4	4	4	4	5	4	4	5	5	5	5	5	4	4	3	5	5	4	5	5	4	5	4	2	5	5	4	4
26	9164	9247	9071	4	4	4	4	4	4	4	4	4	4	4	4	4	4	5	4	4	4	4	5	4	4	4	4	2	3	3	3	4	4	3	4	4	4	4	4	4	4	4	4	4	4	4	4	4	4
27	9201	9508	9105	4	4	4	4	4	4	4	4	4	5	4	5	5	5	5	5	5	4	5	5	4	4	4	4	5	5	5	5	5	4	4	5	4	5	5	2	5	5	5	5	5	4	4	4	5	5
28	8046	9187	8029	4	4	4	1	3	4	4	2	2	5	5	4	4	5	4,44755244755245	4	4	5	5	5	5	2	3	4	5	4	4	4	5	5	5	3,77083333333333	5	5	5	5	5	5	5	3,80985915492958	5	5	5	5	5	5
29	8028	9084	8016	5	5	5	4	5	4	4	5	5	5	5	4	4	4	5	5	5	4	5	4	5	4	5	4	2	2	2	2	4	4	3	4	4	5	4	5	4	4	4	4	5	4	4	5	5	5
30	9096	9064	-999	4	4	4	4	4	3	4	4	4	4	4	5	4	4	4	4	5	4	4	4	4	4	4	4	3	3	3	3	4	4	4	4	4	4	4	-999	4	3	3	4	4	4	4	3	4	4
31	9109	9070	-999	3	3	3	3	3	3	3	3	3	5	5	5	5	3	5	4	4	4	3	2	2	5	4	4	4	3	3	2	5	5	5	5	4	3	4	5	4	4	4	4	5	5	5	5	4	5
32	9191	9355	8054	5	3	5	5	3	5	5	4	4	4	5	5	4	4	5	5	4	3	5	5	4	5	5	5	3	2	2	2	4	3	5	4	4	4	4	5	4	4	5	5	3	4	4	4	4	5
33	9174	9161	9069	4	4	5	4	5	4	4	4	4	5	4	4	4	4	5	4	4	4	4	4	-999	4	4	4	3	3	3	3	4	4	4	5	2	4	3	4	3	4	3	5	4	5	4	4	4	3
34	9029	9298	9064	4	1	4	2	2	2	4	2	4	1	5	5	5	4	4	5	5	4	2	2	2	1	4	2	5	5	5	2	4	4	4	4	4	4	2	4	4	4	2	1	4	5	4	2	5	4
35	9190	9005	9045	5	5	5	4	3	3	4	5	5	4	3	5	4	5	5	5	5	4	5	5	5	5	4	4	5	3	3	2	5	5	5	4	4	4	5	5	4	3	3	4	4	5	4	4	5	5
36	8007	9015	8003	3	3	4	3	4	5	4	3	3	4	4	4	4	5	5	5	5	4	4	5	4	4	4	4	3	3	3	3	5	4	4	5	3	3	4	5	4	4	4	4	4	4	4	4	5	5
37	9201	9516	9105	3	3	4	4	3	3	3	3	3	4	4	5	5	5	5	5	5	3	3	4	4	4	4	4	4	4	4	4	4	5	5	3	3	4	4	5	4	4	4	4	4	3	4	4	4	4
38	9007	9181	9029	5	5	5	5	4	5	5	4	5	4	5	4	4	3	5	3	3	4	4	5	4	4	4	5	3	3	3	1	5	5	5	5	4	4	5	2	4	4	4	4	5	3	5	4	5	5
39	9070	9402	9044	4	5	4	4	3	2	4	4	5	4	4	4	4	4	5	4	5	3	3	2	2	4	4	4	4	4	4	4	5	4	3	4	4	3	5	4	4	4	4	4	4	3	4	4	5	4
40	9193	9272	-999	4	5	4	4	4	3	4	4	4	4	4	5	5	4	5	5	4	5	3	4	3	4	4	4	4	3	2	2	5	4	5	4	4	4	3	4	4	4	4	4	3	3	4	3	4	5
41	9201	9532	9105	3	3	3	3	3	4	3	3	3	4	3	4	5	5	5	4	4	3	3	3	3	4	2	3	-999	5	5	3	5	4	5	5	4	4	4	4	3	4	4	4	3	3	4	3	3	-999
42	9201	9517	9105	2	2	2	4	4	4	4	2	2	5	5	5	5	5	5	5	5	4	3	5	4	4	4	3	3	2	4	3	5	4	4	5	5	4	5	4	5	5	4	5	5	3	5	4	3	4
43	9201	9506	9105	3	5	5	4	3	2	5	5	3	5	4	5	5	5	4	5	4	4	5	4	4	5	4	5	5	4	4	4	4	5	5	5	2	4	5	4	5	4	1	4	5	2	4	4	2	4
44	9045	9333	8047	3	3	4	4	3	4	4	2	3	4	4	4	4	5	5	5	5	4	2	4	4	3	4	3	3	4	2	2	4	5	5	3	2	5	3	4	4	4	3	4	4	4	5	5	4	4
45	9006	9183	9029	5	5	5	5	4	5	5	4	5	5	5	4	5	5	5	5	2	4	4	3	4	5	5	5	3	4	3	3	5	5	4	5	5	5	5	5	5	5	4	5	5	2	5	5	5	5
46	9182	9085	-999	4	3	5	4	4	4	4	4	4	4	4	4	4	4	5	5	5	4	4	5	4	3	3	2	2	2	3	3	5	5	4	5	3	5	4	5	4	3	3	3	4	2	4	4	5	5
47	9038	9469	9039	3	4	3	5	2	2	3	3	4	4	4	4	5	5	5	5	4	4	4	4	4	4	4	3	5	3	3	3	5	4	5	4	4	5	4	4	5	4	4	4	4	3	5	5	4	4
48	9057	9242	9021	3	3	5	4	3	3	4	3	4	5	5	5	5	5	5	5	5	4	4	5	3	5	3,7972027972028	4	5	2	2	2	5	4	4	5	4	4	5	4	4	5	3	5	5	5	4	3	5	5
49	8077	9387	8060	4	2	5	4	2	4	4	2	5	4	4	5	5	5	5	4	4	2	2	3	2	4	4	4	4	4	4	4	4	4	4	4	2	4	2	5	5	4	4	4	4	2	5	5	4	4
50	9201	9496	9105	4	4	4	4	3	3	4	3	4	4	4	4	4	5	5	4	4	4	3	4	4	2	4	4	4	4	4	2	4	5	4	5	4	2	4	4	3	4	3	4	3	3	4	2	4	5
51	8012	9026	8005	5	5	5	5	5	4	5	5	4	5	5	4	2	1	4,44755244755245	2	1	5	1	5	4	1	5	1	1	5	5	5	5	4	5	5	5	4	5	2	1	1	1	4	2	4	1	5	5	5
52	9115	9254	9041	2	2	2	4	4	4	3	2	2	5	5	5	5	5	4	5	5	4	4	3	3	4	5	5	1	2	3	2	5	3	5	5	3	4	4	2	3	3	3	3	4	3	3	3	4	3
53	9129	9217	9034	4	4	4	4	4	4	4	4	4	4	4	2	4	4	4	2	2	4	4	4	4	4	4	4	2	4	2	2	2	2	3,92142857142857	2	4	2	2	2	2	4	2	4	2	2	2	2	4	4
54	8061	9314	8043	4	3	4	3	4	4	3	4	3	4	4	4	4	4	4	4	4	3	4	4	4	4	3	3	2	2	2	2	3	3	4	3	4	4	3	3	3	3	3	3	3	4	4	3	4	4
55	9151	9426	9058	4	4	3	3	3	4	3	3	4	5	4	5	5	4	4	4	3	3	4	2	3	4	3	3	5	3	3	3	4	3	5	3	3	3	3	4	3	3	2	3	3	4	2	3	3	4
56	9183	9449	9011	4	4	4	4	4	4	4	4	4	5	5	4	5	4	5	4	4	4	4	4	4	4	4	4	2	2	2	2	4	4	4	4	4	3	4	4	4	4	3	4	3	4	4	5	4	4
57	9056	9209	9022	4	4	4	4	3	3	4	4	4	4	4	4	3	4	5	4	4	4	4	4	4	4	4	4	3	2	2	2	4	4	-999	4	3	4	4	3	4	4	4	4	4	4	4	4	3	4
58	9005	9268	9005	4	4	4	4	4	4	4	3	4	5	4	5	5	4	3	4	4	4	3	4	3	5	4	5	5	4	3	3	3	4	4	3	3	4	3	3	3	3	3	3	3	3	4	4	4	4
59	9148	9345	8051	2	3	3	3	2	3	3	3	3	4	4	4	4	4	4	4	4	4	3	3	3	3	3	4	3	2	2	3	4	4	5	4	3	3	3	4	3	3	3	3	3	4	4	4	4	4
60	9033	9322	8044	3	3	3	4	3	3	3	4	4	2	3	3	2	3	2	5	5	3	4	4	3	5	5	5	3	1	3	1	1	2	2	1	2	1	2	3	1	2	2	2	1	2	1	1	4	4
61	9079	9440	9103	4	3	4	4	4	3	4	4	5	3	3	4	3	3	3	4	4	3	4	4	3	5	4	4	3	2	3	3	3	5	2	3	3	3	3	3	4	2	3	3	4	3	4	3	4	4
62	9141	9290	9073	5	5	5	4	5	3	3	5	5	4	2	3	5	5	5	5	5	5	5	5	5	5	4	5	2	1	2	2	3	3	5	5	1	5	2	5	2	2	1	2	3	5	5	4	5	5
63	9071	9109	9028	1	1	2	3	1	1	2	1	2	1	1	1	3	4	4	2	2	4	2	3	3	4	4	4	2	1	1	4	3	2	1	3	3	3	3	1	3	3	2	1	1	1	1	1	4	5
64	9157	9178	9052	4	4	4	2	2	2	4	4	4	4	4	4	4	3	4	4	4	4	4	4	4	4	4	4	5	4	4	4	4	3	4	4	2	4	4	4	2	2	2	2	2	2	2	2	5	5
65	9073	9228	9072	3	4	4	3	4	4	5	3	3	5	4	4	4	4	5	3	3	4	5	4	3	4	4	4	2	2	3	2	5	3	3	4	3	4	4	3	4	4	5	5	4	3	5	3	3	4
66	9151	9455	9047	4	3	3	5	3	3	3	3	5	4	5	3	3	5	5	3	4	3	3	5	4	3	4	4	2	2	3	3	4	2	4	4	4	4	4	3	4	4	3	4	5	5	3	3	2	4
67	8045	9162	8028	3	3	3	4	2	5	3	3	4	3	4	3	4	4	5	3	3	3	5	4	3	4	4	5	3	2	3	3	2	3	3	4	3	5	3	4	4	4	3	3	3	3	3	3	4	4
68	8004	9011	8003	2	3	5	3	3	3	5	3	3	3	3,88888888888889	4	4	5	5	5	5	5	5	5	5	5	5	4	1	1	3	3	5	3	3	3	3	3	3	5	4	2	4	5	5	5	4	3	5	5
69	8033	9093	8018	3	3	4	3	3	5	4	3	4	3	2	2	2	3	5	3	2	5	3	4	4	4	4	3	2	3	4	4	2	2	2	3	2	4	3	3	3	4	2	2	4	2	4	4	5	5
70	9191	9305	-999	4	5	5	4	4	5	5	5	5	4	3	4	5	4	5	5	5	4	5	4	4	4	4	4	2	2	2	2	4	4	5	4	3	5	3	4	4	4	4	4	4	4	4	4	5	5
71	9019	9050	-999	4	3	4	4	3	4	4	4	4	4	4	5	4	4	4	5	3	3	2	4	3	4	4	4	3	4	3	4	3	5	4	4	3	4	4	4	3	3	2	4	4	4	4	2	4	4
72	9057	9244	9021	4	4	3	4	3	4	4	3	4	2	3	3	5	4	5	3	3	4	4	4	4	4	5	4	2	4	2	3	3	3	2	5	3	3	3	3	3	4	3	3	4	5	4	2	4	5
73	9149	9458	9031	5	5	4	4	5	5	5	5	5	4	2	3	5	3	4	4	4	4	5	4	4	4	4	4	4	4	4	4	2	4	5	4	3	4	3	4	4	4	2	4	4	4	4	2	4	4
74	9057	9245	9021	3	1	4	4	2	3	3	2	4	4	4	4	4	4	4	5	4	5	3	5	4	4	4	2	5	5	4	4	5	4	4	5	3	3	2	3	4	4	3	3	3	3	5	3	3	5
75	9047	9393	9044	2	2	4	2	2	4	4	2	4	4	4	4	2	4	5	5	4	4	4	4	4	2	4	2	4	4	4	4	4	4	4	4	4	2	4	4	4	4	4	4	4	2	2	4	4	2
76	9201	9519	9105	3	4	3	3	2	2	4	2	4	5	3	5	5	5	5	5	5	4	2	3	3	4	3	1	4	2	5	4	5	4	1	3	3	4	5	5	5	5	5	5	4	5	5	5	4	3
77	9138	9284	9014	4	5	4	4	3	4	3	3	5	4	4	4	4	4	4	2	5	4	4	2	4	4	4	4	4	4	4	4	5	4	4	4	2	3	4	2	4	4	3	3	4	4	4	3	4	4
78	8050	9196	8032	3	3	3	3	3	2	3	3	3	4	5	5	5	4	5	4	4	4	4	5	4	4	3	4	3	5	5	5	4	5	4	4	3	3,74125874125874	5	2	4	3	3	3	4	4	5	4	4	3
79	9198	9481	9104	4	4	3	4	4	4	3	5	4	5	5	5	5	5	5	5	5	2	2	4	2	4	4	2	2	4	4	1	4	5	5	4	4	4	4	3	4	4	4	4	3	4	5	4	4	4
80	9170	9235	9074	2	4	4	3	4	4	4	4	4	3	1	2	4	4	5	4	4	5	3	4	5	4	4	3	1	2	2	2	4	4	2	5	2	3	4	4	4	1	2	3	4	4	4	2	4	5
81	9201	9500	9105	4	4	4	3	4	4	4	4	4	4	4	4	4	5	4	4	2	3	4	3	3	4	4	4	4	3	2	2	5	4	5	4	3	3	3	3	4	4	2	4	2	2	4	3	3	4
82	9201	9525	9105	1	1	4	1	1	4	2	1	5	5	1	5	5	5	2	5	5	2	2	2	2	4	1	4	3	5	4	4	4	3	3	3	1	2	2	5	5	1	3	4	1	2	3	4	1	1
83	9170	9233	9074	4	4	4	4	3	4	5	4	4	2	2	1	1	4	4	4	4	4	4	5	4	2	3	2	1	2	2	2	2	1	2	2	1	4	2	2	3	2	1	2	3	4	3	2	4	4
84	9153	9411	9095	4	4	4	4	4	4	4	4	4	4	4	4	4	4	4	4	4	2	2	2	2	4	2	4	4	3	3	3	4	4	4	4	4	4	4	3	3	3	3	4	3	2	3	4	4	4
85	9081	9434	9096	4	3	5	3	3	4	4	4	2	2	4	3	4	4	4	2	1	3	3	4	4	3	3	4	3	3	2	3	4	3	2	2	3	4	3	3	3	2	3	2	3	3	3	4	4	4
86	9134	9127	9063	1	4	2	1	2	2	1	2	3	4	4	2	4	3	5	2	3	5	4	5	4	4	3	4	5	3	2	2	1	2	4	2	3	3	1	2	2	1	1	2	2	2	1	2	4	4
87	9007	9185	9029	4	4	3	4	3	3	4	4	4	4	4	5	5	4	5	4	4	4	4	3	4	4	4	4	4	3	3	3	4	3	5	4	4	3	4	2	4	4	2	4	2	2	3	2	4	4
88	9151	9424	9058	2	4	5	4	3	4	4	4	4	4	4	5	4	5	5	4	5	4	4	4	4	5	3	4	4	2	2	2	1	5	5	4	2	4	2	4	4	4	2	4	4	4	4	2	4	4
89	8037	9108	8021	3	2	4	3	3	2	3	3	3	3	3	4	4	3	4	4	4	4	3	4	4	4	3	4	3	2	3	2	2	2	2	3	3	3	2	3	3	3	3	2	3	4	2	3	4	3
90	9170	9232	9074	4	4	4	4	-999	4	4	4	4	3	3	4	4	4	4	4	4	3	4	4	4	4	4	4	4	3	3	3	3	3	4	2	3	3	3	3	3	3	2	3	3	2	4	3	3	4
91	8057	9280	8038	2	4	4	2	3	3	2	4	4	4	4	4	1	5	5	4	4	3	4	4	3	4	2	4	4	5	3	4	4	4	5	4	4	4	4	4	3	3	2	3	3	3	3	1	2	4
92	9134	9126	9063	3	3	4	3	2	3	3	2	4	4	4	4	4	3	4	4	4	4	3	4	3	3	3	4	4	2	2	2	4	3	4	4	3	2	3	4	3	3	4	4	3	4	3	3	3	3
93	9086	9082	-999	4	3	3	2	3	3	4	3	4	4	4	4	5	4	-999	5	5	3	3	4	3	3	3	2	4	5	2	-999	4	3	3	3	3	2	4	3	3	3	3	3	3	4	4	3	3	4
94	9002	9034	9083	2	2	3	2	3	3	3	2	3	4	4	4	4	2	3	3	2	2	3	4	3	3	4	3	2	2	2	2	3	2	4	4	3	2	3	3	2	2	2	3	2	3	2	2	4	4
95	9119	9460	8064	3	3	4	4	3	3	4	3	3	4	4	4	4	2	4	3	2	4	4	4	4	4	3	3	3	4	2	2	2	3	4	2	3	5	2	5	4	3	2	4	4	4	2	2	4	4
96	8052	9215	9034	3	3	4	3	3	2	4	3	4	4	4	4	5	3	5	2	4	3	4	4	4	4	4	4	2	3	3	3	3	3	4	4	3	4	2	4	3	4	2	3	3	4	4	3	4	5
97	9201	9527	9105	4	3	3	3	3	2	4	2	4	2	4	4	4	3	4	3	4	4	4	3	4	4	2	4	2	2	2	3	2	4	3	4	4	4	3	4	3	4	4	2	2	4	4	4	4	4
98	9201	9502	9105	4	4	4	4	3	1	4	4	4	5	5	5	5	5	4	4	4	4	2	4	3	4	2	4	4	4	2	2	4	4	2	4	3	3	4	4	4	3	3	4	4	4	3	3	3	4
99	9147	9473	9097	3	3	4	3	3	3	4	3	5	4	4	4	3	5	5	3	4	4	4	4	4	4	4	4	4	2	2	2	3	2	4	1	2	4	3	4	4	3	2	4	3	4	4	1	4	5
100	8048	9194	8031	3	2	4	3	3	3	4	3	4	4	4	4	4	2	4	2	2	3	2	4	4	4	3	4	4	3	3	3	4	3	3	4	2	2	4	4	3	3	3	3	3	3	3	4	3	4
101	9134	9128	9063	4	5	4	2	2	1	2	3	5	5	4	5	5	5	5	3	2	5	5	5	4	5	4	5	4	2	1	1	1	1	5	1	2	1	1	4	4	2	2	4	2	4	2	4	2	2
102	9134	9125	9063	2	4	4	3	1	4	1	2	4	3	4	5	5	5	5	3	2	5	5	5	4	5	4	4	5	2	1	1	1	1	5	1	4	1	5	4	3	2	2	3	3	4	2	4	1	1
103	9019	9053	-999	3	2	4	3	3	4	4	3	4	4	5	5	4	4	5	4	3	4	3	4	3	3	3	4	4	2	3	3	4	3	4	2	4	4	2	4	4	3	2	4	3	5	3	3	4	5
104	9201	9511	9105	1	3	3	3	3	5	5	1	1	4	4	4	4	5	5	5	4	3	3	2	3	2	3	3	5	5	5	3	3	4	4	2	3	2	5	3	4	-999	2	4	3	2	4	4	4	5
105	9007	9182	9029	4	3	4	3	2	3	4	2	3	4	4	5	5	3	4	4	4	3	4	2	3	4	4	4	3	3	4	4	4	5	4	4	2	4	3	2	4	4	2	4	4	2	4	4	3	4
106	9178	9248	9071	4	3	4	4	2	4	4	3	4	4	4	4	4	4	4	2	2	4	3	4	4	2	3	2	4	-999	4	4	4	3	4	4	3	4	3	3	3	2	3	2	4	3	3	2	3	2
107	9133	9022	-999	4	5	4	5	2	3	4	4	5	4	5	5	5	5	5	3	5	4	4	4	5	4	5	5	3	2	2	2	5	3	5	4	4	3	4	3	2	2	3	2	5	5	3	4	3	3
108	9134	9129	9063	5	5	1	5	5	1	1	5	5	5	5	1	4	3	5	1	1	5	5	4	5	3	3	5	5	1	1	1	1	1	5	1	1	1	1	1	1	5	1	5	5	5	1	1	1	1
109	9191	9356	8054	2	3	3	3	3	1	2	3	2	4	3	3	3	4	5	1	4	3	4	2	2	4	3	3	2	3	2	2	2	3	2	2	3	4	4	2	4	3	3	4	4	2	3	4	3	4
110	9012	9147	9003	3	3	3	3	2	2	2	2	2	4	3	3	1	4	5	3	4	3	3	4	4	3	3	2	3	4	3	3	4	2	4	4	3	3	4	4	3	3	4	3	3	3	2	4	3	4
111	8014	9040	8006	3	3	4	3	2	4	4	3	3	4	4	4	4	4	4	4	4	4	3	4	4	4	3	4	2	3	3	2	4	4	4	4	3	2	4	4	4	4	4	4	4	4	4	3	3	2
112	9119	9461	8064	4	4	4	4	4	5	4	4	4	4	4	4	4	3	5	3	3	4	4	-999	5	4	4	4	4	2	2	2	3	2	4	3	3	5	3	3	4	4	4	4	4	4	3	2	5	4
113	9198	9480	9104	3	2	2	2	1	4	2	1	4	5	3	4	5	5	5	4	5	4	2	4	4	5	2	5	1	4	4	2	5	5	5	5	3	2	4	4	5	5	5	5	5	5	5	5	2	5
114	9123	9403	9103	5	5	5	4	5	2	5	4	4	5	5	5	5	3	2	5	4	5	3	3	3	5	4	5	5	5	3	3	5	3	5	4	4	5	1	4	4	4	4	3	4	3	4	4	-999	5
115	9187	9361	9066	4	5	5	4	4	4	4	5	5	4	5	4	4	4	5	4	4	5	4	4	5	4	4	4	3	2	2	2	5	3	4	5	5	4	4	4	4	4	3	4	4	3	4	4	5	5
116	8016	9044	8008	5	5	5	5	5	4	5	5	5	5	5	5	5	5	5	5	5	5	4	5	5	4	5	2	5	5	2	5	5	5	5	5	4	5	4	3	5	5	5	5	5	5	5	5	4	5
117	9030	9466	9076	5	5	5	5	4	4	5	5	5	5	5	5	5	5	5	5	5	5	2	2	4	5	5	5	5	1	2	2	5	5	5	5	5	5	3	4	5	5	5	5	5	4	5	5	3	5
118	9168	9191	9078	4	4	5	4	4	4	4	4	4	5	4	5	5	4	4	4	4	4	4	4	4	5	4	4	4	4	4	3	5	4	4	4	4	3	5	5	4	4	4	5	5	4	3	3	4	4
119	9191	9357	8054	4	3	4	3	3	3	4	3	3	4	4	5	4	4	5	5	4	5	5	5	4	5	3	5	3	3	3	3	3	5	4	3	3	5	3	4	4	4	4	4	4	3	4	5	4	5
120	8066	9344	8050	5	5	5	5	5	5	5	5	5	5	5	5	5	5	5	5	5	5	3	5	5	4	5	5	3	3	3	3	4	5	4	5	3	5	3	3	5	4	3	5	4	4	5	5	5	5
121	9012	9149	9003	4	4	4	4	4	4	4	2	4	4	4	4	4	4	4	4	4	2	4	4	4	4	4	4	4	4	2	4	4	5	4	2	4	4	4	5	4	4	2	2	4	4	4	4	4	4
122	9115	9258	9041	2	2	4	2	2	2	2	2	2	5	5	4	3	5	4	5	5	5	5	5	5	5	5	5	4	4	3	4	5	4	4	5	2	1	3	5	4	2	3	5	4	3	4	4	3	3
123	9198	9485	9104	4	4	5	4	5	5	4	5	4	5	4	5	5	5	5	4	4	4	4	4	4	5	4	4	4	5	2	1	5	4	4	5	3	4	4	5	4	4	5	4	5	4	5	5	4	4
124	9176	9057	-999	5	5	4	5	5	5	5	5	5	5	4	5	4	5	3	5	5	3	3	5	4	5	2	3	3	3	2	2	5	4	5	5	4	5	3	3	3	4	4	4	4	5	4	4	4	3
125	8027	9081	8015	4	5	4	5	4	4	4	5	5	4	5	5	5	5	5	5	5	4	4	4	5	4	5	4	3	4	3	3	4	5	4	4	4	5	4	4	4	5	4	4	4	3	4	4	4	5
126	9073	9227	9072	5	5	5	4	4	5	5	5	5	5	5	5	5	4	5	2	1	5	4	4	5	5	4	5	2	1	1	1	5	5	5	5	4	5	2	5	4	4	5	4	4	2	5	4	5	4
127	9015	9406	9040	3	4	4	4	3	4	4	3	4	4	4	4	4	5	4	4	4	4	3	4	4	4	4	4	4	3	3	3	4	4	4	4	3	4	3	4	4	4	4	4	4	5	5	4	5	4
128	9116	9443	9024	4	3	4	3	3	4	5	4	4	5	5	5	5	5	5	5	5	4	4	3	4	3	3	5	1	2	1	2	4	5	5	5	4	4	5	5	5	4	4	5	5	5	5	4	3	5
129	9001	9312	8042	4	4	4	4	3	4	4	3	4	4	4	4	4	5	5	5	5	5	4	5	5	5	5	5	3	3	2	2	4	4	5	4	5	4	5	4	4	4	4	4	4	5	5	4	4	5
130	9159	9079	-999	4	4	5	4	2	4	4	4	4	4	2	4	4	4	5	5	4	4	4	4	4	5	2	4	2	-999	3	3	4	4	4	4	4	4	4	5	4	4	4	4	4	4	4	3	5	4
131	8053	9219	8035	4	5	5	4	3	2	4	4	5	4	4	4	4	5	5	4	4	4	4	5	4	4	4	4	2	4	4	4	4	4	4	4	4	4	4	4	4	4	4	4	3	2	4	3	5	5
132	9183	9450	9011	4	5	5	4	4	4	5	4	5	4	4	5	4	5	5	5	5	4	4	4	4	4	4	4	4	4	4	2	5	5	4	5	5	4	4	5	4	4	4	4	4	4	5	5	4	4
133	8009	9019	8004	5	4	5	5	4	5	4	4	4	4	4	4	5	5	5	5	5	5	4	4	4	5	5	5	4	1	2	3	4	3	5	4	2	4	4	5	4	5	4	4	4	4	5	4	4	4
134	9088	9024	-999	5	5	5	5	5	5	5	5	5	5	5	5	5	5	5	5	5	5	5	3	5	5	5	5	5	2	1	1	5	5	5	5	2	5	5	2	5	5	5	5	5	5	5	5	5	5
135	8002	9008	8002	5	5	5	5	5	4	5	5	5	5	5	5	5	5	5	5	4	5	5	5	5	5	5	4	3	4	3	3	5	5	4	4	4	5	3	5	5	5	5	5	5	4	5	4	5	5
136	9144	9278	-999	4	5	4	4	4	3	4	4	5	4	4	5	4	4	4	4	4	4	4	5	4	4	4	5	4	4	2	3	4	4	5	5	4	4	4	5	4	4	4	4	4	5	4	4	3	4
137	9084	9433	9097	3	3	5	3	3	3	4	3	5	5	5	5	5	5	5	5	5	5	4	5	5	5	4	5	5	2	3	3	4	3	5	3	4	4	5	3	5	5	4	5	3	3	5	4	4	4
138	9096	9065	-999	4	4	5	4	3	4	4	4	4	4	3	4	5	5	5	5	5	3	4	5	4	4	4	4	4	4	4	1	4	5	4	4	4	5	4	5	4	4	5	5	5	5	4	2	5	5
139	9163	9175	9043	3	3	3	3	2	2	4	2	3	5	5	5	4	3	5	4	5	4	3	3	4	5	4	3	4	3	4	5	4	5	4	4	2	5	4	4	5	5	5	5	4	5	5	4	5	4
140	9005	9266	9005	4	4	4	4	3	4	4	3	4	5	4	4	4	4	4	5	5	4	1	2	2	4	4	5	4	5	3	3	5	3	5	3	2	5	5	4	4	4	4	4	5	5	4	5	4	4
141	8015	9042	8007	2	2	4	3	2	3	4	2	2	4	4	4	4	5	5	5	5	4	5	5	2	4	4	4	4	3	3	3	4	5	4	4	2	3	3	3	5	4	4	4	4	4	4	4	5	5
142	9172	9041	9062	3	3	3	4	3	3	4	4	3	4	4	4	4	4	5	4	4	4	3	3	3	4	4	4	4	3	3	3	4	-999	4	4	4	4	5	4	4	4	4	4	4	3	4	4	4	5
143	9051	9199	9019	4	4	2	4	4	4	4	4	4	4	2	4	4	4	5	5	5	4	2	2	2	4	4	4	4	4	4	5	5	4	4	4	4	4	4	4	4	4	4	4	4	4	4	4	4	5
144	8056	9271	-999	3	3	4	4	3	3	3	3	3	4	4	4	4	4	5	5	5	4	4	5	4	4	4	4	4	3	3	3	5	4	4	4	4	3	5	4	4	4	4	4	4	3	4	4	4	4
145	9184	9171	9046	4	4	4	4	4	4	5	4	4	4	4	5	5	4	5	5	4	4	4	4	4	4	4	4	5	4	2	2	4	5	5	4	4	4	4	5	4	4	4	4	4	4	4	4	4	5
146	9188	9080	-999	4	4	4	4	4	3	4	4	5	4	3	4	4	4	5	5	4	3	4	4	4	4	4	4	4	3	3	4	4	3	4	4	4	4	4	3	4	4	3	4	4	3	4	4	4	5
147	9070	9400	9044	5	5	5	5	4	5	5	5	5	5	5	5	5	5	5	5	5	5	4	5	5	5	5	5	3	5	5	1	5	5	5	5	3	5	5	5	5	5	5	5	5	5	5	5	5	5
148	8003	9010	8003	4	5	4	5	4	5	5	4	5	5	5	5	5	4	4	4	4	3	3	5	4	4	4	5	5	4	2,88111888111888	2	5	4	5	5	4	4	3	1	4	4	4	4	4	4	4	4	3	5
149	9054	9375	-999	4	4	4	4	3	5	5	3	4	4	4	4	4	5	4	3	3	4	5	4	4	5	4	5	4	3	-999	1	4	4	2	4	3	4	3	4	4	4	4	4	4	4	5	5	4	4
150	9155	9107	9028	4	4	4	4	4	4	5	4	4	5	5	4	5	5	4	4	4	4	2	5	4	-999	4	4	4	4	2	2	5	5	4	5	5	3	5	4	5	4	5	5	5	4	5	4	4	5
151	8068	9353	8053	3	4	4	3	3	3	4	3	3	4	4	5	5	4	5	5	4	4	4	4	4	4	4	4	5	3	3	3	4	4	3,92142857142857	4	4	4	4	4	4	4	4	4	4	4	4	4	3	4
152	9139	9207	9022	3	3	3	3	3	4	4	3	3	4	4	4	5	4	4	4	2	4	4	4	4	4	3	4	4	3	3	2	5	3	4	4	4	2	3	4	4	4	4	4	4	4	4	4	3	4
153	9076	9114	9036	4	4	4	4	4	5	4	4	4	3	4	4	4	4	4	4	4	4	4	5	4	4	4	4	3	3	3	2	4	4	4	4	3	4	3	5	4	4	4	4	4	3	4	4	4	5
154	8075	9380	8058	4	4	4	3	3	3	4	4	4	4	4	4	5	5	5	5	4	4	4	4	4	4	4	4	4	3	3	2	4	4	5	4	3	4	4	4	4	4	4	4	4	4	4	3	5	4
155	9093	9173	9043	3	4	3	4	3	3	4	4	4	4	4	4	5	5	5	5	5	4	3	4	4	3	4	4	3	3	4	4	4	5	4	4	4	4	4	4	4	4	4	4	4	3	5	4	5	5
156	9055	9253	9027	4	3	3	4	3	3	4	3	4	4	4	5	5	5	5	2	3	4	3	3	4	4	4	4	5	4	3	3	4	4	5	3	4	4	4	4	4	4	3	4	3	3	2	3	4	4
157	9089	9428	9091	3	3	4	4	3	3	2	3	4	4	4	3	3	5	5	5	5	4	4	4	3	4	4	4	4	4	3	3	4	4	4	4	4	4	4	5	3	3	4	4	4	4	4	4	4	4
158	9040	9123	9056	3	5	5	5	3	5	5	3	4	5	5	5	5	3	5	4	3	5	5	4	5	4	2	3	5	1	1	1	5	4	5	5	1	4	3	5	5	3	3	5	5	5	4	4	5	5
159	9189	9452	9011	4	5	4	5	4	4	4	4	5	4	4	4	4	5	5	5	5	4	4	4	4	4	4	4	4	4	1	1	5	5	4	5	5	5	5	4	4	4	3	4	3	2	4	3	4	5
160	9038	9470	9039	3	4	4	3	2	2	4	3	4	4	3	4	4	3	4	4	4	5	3	4	4	4	3	3	4	4	3	2	4	4	4	4	4	3	4	3	4	4	3	4	4	4	4	4	4	4
161	8071	9376	8058	4	4	4	5	5	5	4	4	4	5	4	3,99300699300699	5	5	5	5	5	4	4	4	4	4	4	4	4	4	4	4	4	5	4	4	4	5	4	4	5	4	4	5	4	5	5	4	4	5
162	9015	9405	9040	4	5	5	4	4	5	5	5	5	4	4	4	4	4	5	4	4	5	5	5	4	4	5	5	4	3	2	2	4	4	5	4	4	5	4	4	5	3	4	4	4	5	4	4	5	5
163	9118	9159	9077	4	4	4	4	4	4	4	4	4	4	4	5	5	4	4	4	4	4	4	4	4	4	4	4	4	4	4	4	4	5	4	5	4	4	3	4	4	4	4	4	4	4	4	4	4	4
164	8035	9095	8019	3	3	3	3	3	3	3	3	4	4	5	4	5	2	4	5	4	4	3	3	4	4	3	3	5	4	3	4	3	4	4	3	4	4	4	2	4	4	4	4	5	5	4	4	5	4
165	9107	9006	9017	4	4	3	4	2	3	4	4	4	5	5	5	5	3	4	5	5	4	3	4	4	4	4	4	1	5	5	5	5	5	5	4	3	5	5	5	5	5	5	5	5	4	5	5	5	5
166	8076	9384	8059	4	5	4	4	4	4	4	4	5	4	4	4	4	4	5	5	5	4	3	4	4	4	3	3	3	3	3	3	4	3	5	4	4	3	5	4	4	4	2	4	4	3	4	4	5	5
167	9048	9220	9009	4	4	5	4	3	3	4	4	5	4	3	4	5	5	5	5	4	4	3	5	5	5	4	4	5	5	5	5	4	5	4	4	2	4	4	3	4	4	4	4	4	3	5	4	4	4
168	9190	9003	9045	4	4	4	3	4	4	4	3	4	5	5	5	5	4	5	4	4	4	4	4	4	4	4	4	3	3	3	2	5	4	4	5	4	2	4	5	5	5	4	5	5	3	5	3	4	5
169	8041	9130	8024	4	3	3	3	3	3	3	2	3	4	4	4	5	5	5	4	4	3	3	3	3	3	3	3	4	4	4	4	4	4	4	4	3	4	4	4	3	4	3	3	3	3	4	3	4	4
170	8023	9073	8013	4	4	4	4	4	4	4	4	4	4	4	4	4	5	4	3	4	2	2	4	4	4	4	4	4	4	2	2	4	5	2	4	4	5	4	5	4	4	4	4	3	3	4	4	3	5
171	9060	9295	9064	4	4	4	4	4	4	4	4	4	4	4	5	5	4	4	4	4	4	4	4	4	4	4	4	4	4	4	4	4	4	4	4	4	4	3	3	4	4	4	4	4	4	4	4	4	4
172	9057	9243	9021	4	5	3	5	5	4	4	5	4	4	4	5	5	4	5	5	5	3	3	4	3	2	3	2	4	2	2	1	5	5	5	5	4	3	5	4	5	4	4	4	4	3	5	4	5	4
173	8050	9198	8033	4	3	5	3	3	2	2	3	3	4	4	4	3	5	5	5	5	3	4	3	4	4	5	4	3	3	4	4	4	4	4	4	4	4	5	5	2	2	2	3	5	5	4	4	5	4
174	9001	9311	8042	5	4	5	5	5	5	5	4	5	5	5	5	5	5	5	5	5	5	5	5	5	5	5	5	2	4	3	3	5	5	5	5	5	5	4	3	5	5	3	5	5	3	5	5	3	5
175	8034	9094	8018	4	4	4	4	4	4	4	4	4	4	4	4	4	4	4	4	4	4	4	4	4	4	4	4	4	3	3	2	4	4	4	4	3	4	4	4	4	4	4	4	4	4	4	4	4	4
176	9121	9101	9088	4	3	5	5	3	5	4	3	3	5	5	5	4	5	5	5	5	4	5	5	4	4	5	4	4	2	2	1	5	5	5	5	3	5	5	5	5	5	5	-999	4	4	5	4	5	5
177	9180	9260	9026	4	3	3	4	5	3	4	3	2	4	5	5	5	3	5	5	4	4	3	4	3	4	4	4	4	3	2	2	5	5	5	4	4	5	4	4	5	4	3	4	5	3	5	4	5	5
178	9093	9174	9043	3	4	4	3	3	5	4	3	3	4	4	4	5	4	5	2	4	4	3	4	4	4	5	4	2	3	4	3	4	5	4	4	4	4	5	4	4	4	3	5	4	4	5	3	4	4
179	9065	9459	9059	4	4	4	4	4	4	4	4	4	4	4	5	5	4	4	4	4	4	4	4	4	4	4	4	3	3	2	2	4	4	4	4	4	4	4	4	4	4	4	4	4	3	4	4	3	4
180	9090	9092	-999	4	3	5	4	4	4	4	3	5	5	4	5	5	5	5	5	5	5	5	4	4	4	5	4	3	4	3	3	5	5	4	5	4	5	4	4	4	5	4	5	5	5	5	5	5	5
181	9087	9392	9102	5	4	4	5	5	4	4	5	5	5	5	5	5	5	5	2	2	4	3	5	4	4	4	3	5	3	4	3	5	3	5	4	3	5	4	4	5	4	4	5	3	2	3	4	4	4
182	9185	9190	9084	5	5	4	5	5	4	5	5	5	4	4	2	3	5	5	1	1	3	3	1	3	3	5	4	5	4	2	3	5	4	5	4	3	3	4	3	5	4	3	5	3	2	4	4	3	4
183	9066	9135	9089	5	5	5	5	4	5	5	5	5	5	4	5	5	5	4	4	4	5	5	5	5	4	4	5	4	4	4	4	5	5	5	5	4	4	4	5	4	4	4	4	4	2	5	5	5	4
184	9162	9230	9014	4	4	4	4	4	3	4	4	4	4	4	4	4	5	5	5	4	4	4	4	4	5	4	4	4	4	4	4	5	4	4	4	2	4	2	5	4	4	3	4	4	4	4	4	5	4
185	9152	9077	-999	4	4	4	4	4	4	4	3	4	4	4	5	4	4	5	5	5	4	4	4	4	5	4	5	2	4	3	3	5	4	4	5	4	4	5	4	4	4	4	4	4	4	4	4	4	4
186	8062	9325	8045	4	4	4	4	3	4	4	4	4	4	4	5	5	4	5	4	4	4	4	4	4	3	4	4	4	2	2	2	4	5	4	4	4	5	4	5	4	4	4	4	4	4	5	4	4	4
187	9082	9211	9094	5	4	4	5	4	4	5	5	5	5	5	5	5	5	5	5	5	5	5	4	5	5	5	5	5	4	2	2	5	5	5	5	4	5	5	5	5	5	5	5	5	4	5	5	3	5
188	9147	9472	9097	2	3	3	2	2	2	3	2	3	4	4	4	4	5	5	4	5	3	4	4	3	4	4	4	4	3	3	4	4	4	4	3	4	4	4	4	4	4	3	4	4	2	4	4	5	5
189	8001	9007	8001	1	1	3	1	1	2	1	1	1	4	4	5	5	4	5	4	4	4	2	4	3	4	4	4	4	4	4	3	5	4	4	5	4	4	3	3	4	4	4	4	4	4	4	4	4	4
190	9085	9097	-999	2	2	5	2	2	5	4	2	5	5	5	4	5	5	5	4	3	4	4	4	4	4	4	5	4	4	4	4	4	4	5	4	3	5	4	4	4	4	4	5	4	4	4	4	5	4
191	9112	9343	-999	5	5	3	3	5	4	4	5	5	5	5	4	4	4	5	4	4	4	4	4	4	4	4	4	5	4	4	4	5	4	5	4	5	3	4	4	4	4	4	-999	4	2	4	4	5	5
192	9038	9471	9039	3	3	4	4	3	2	4	3	3	3	4	4	4	3	5	5	5	4	4	4	4	3	3	3	2	4	4	4	4	5	4	4	2	3	4	3	5	5	5	4	5	3	5	5	4	3
193	9148	9349	8051	3	2	3	3	2	2	2	2	2	4	4	4	4	4	5	4	4	4	2	4	4	3	4	3	4	4	2	2	4	4	4	4	4	3	4	4	4	4	4	4	4	4	5	4	4	4
194	9148	9348	8051	3	3	3	3	3	2	2	2	3	4	4	4	4	5	5	5	5	4	2	4	4	3	4	3	4	4	2	2	5	4	4	5	5	3	4	4	4	4	4	4	4	4	4	4	4	4
195	9173	9439	9038	4	5	5	-999	5	5	4	5	5	5	5	4	4	5	5	4	5	5	4	5	5	5	5	5	2	1	1	-999	5	5	5	5	4	5	5	4	4	5	4	5	5	5	5	5	5	5
196	9096	9058	-999	3	4	4	4	2	4	4	2	2	4	4	5	5	4	5	4	4	4	4	5	4	4	4	3	3	3	3	2	5	5	5	4	3	4	4	5	4	4	4	4	4	5	5	4	3	4
197	9055	9249	9027	5	5	5	5	4	5	4	5	5	5	3	5	5	4	5	5	3	4	5	5	4	4	4	4	4	3	3	3	5	4	4	4	2	4	3	5	5	4	5	4	5	3	4	5	4	4
198	9142	9418	9018	4	4	5	4	4	4	4	4	5	4	4	4	4	4	5	4	5	5	4	4	4	4	4	4	2	5	2	2	4	4	4	4	2	4	3	4	4	4	4	4	4	5	4	4	5	5
199	9104	9339	8049	2	5	5	4	2	2	5	2	5	5	2	5	5	5	5	5	5	4	5	2	3	5	4	5	4	4	4	4	5	5	5	4	4	2	4	5	5	4	2	4	4	5	5	5	5	4
200	9038	9467	9039	5	4	5	5	3	4	4	4	3	5	4	4	5	4	5	5	4	5	4	5	4	5	5	5	5	5	5	4	5	5	3	4	2	3	3	5	4	4	4	4	5	4	4	4	5	3
201	9104	9342	8049	3	3	5	5	4	3	4	3	5	5	4	4	4	4	5	-999	5	5	4	5	5	4	4	5	3	3	1	3	5	4	5	4	4	5	3	4	4	5	4	5	5	5	4	5	5	5
202	9183	9451	9011	4	4	4	4	3	4	4	4	4	4	4	4	4	4	5	5	5	4	3	4	4	4	4	4	4	3	3	3	4	4	5	5	4	4	4	3	4	4	4	4	4	2	4	4	4	5
203	9071	9106	9028	4	4	4	5	4	4	4	4	5	4	4	3	4	4	4	3	5	4	4	5	4	4	4	4	1	3	2	1	3	5	5	4	5	4	5	4	5	4	3	4	4	4	5	5	4	4
204	9197	9486	9104	4	4	4	4	4	4	4	3	5	4	4	5	5	5	5	4	5	4	5	4	5	4	4	4	5	3	3	3	4	4	4	4	4	4	4	3	4	5	4	4	4	4	5	5	4	4
205	9180	9261	9026	4	4	4	4	4	4	4	4	4	4	4	5	4	3	4	3	3	5	3	5	4	4	4	4	4	4	4	4	4	4	4	4	2	2	4	4	4	4	4	4	4	4	4	4	4	4
206	9015	9441	9040	4	4	4	4	4	4	4	4	4	4	4	5	5	4	4	5	4	4	4	4	4	4	4	5	3,48251748251748	3,23611111111111	3	3	4	4	4	4	4	5	4	5	4	4	4	4	4	5	5	5	4	4
207	8005	9012	8003	4	4	3	4	3	3	4	4	4	5	5	5	5	5	5	5	5	4	3	5	4	4	3	4	3	3	3	3	5	5	5	5	4	4	5	5	5	5	5	5	5	4	5	5	4	4
208	9024	9264	9012	4	3	4	5	3	4	3	4	4	4	3	2	4	5	5	5	4	4	2	5	5	4	4	4	3	1	2	2	2	3	3	3	3	4	2	3	3	3	2	3	3	1	3	2	4	5
209	9053	9177	9093	3	4	4	4	3	3	3	3	4	4	4	4	4	3	4	4	3	4	3	3	3	4	4	4	4	4	3	4	4	4	4	4	3	3	3	4	4	3	2	4	3	3	4	4	4	4
210	9156	9224	9067	5	5	4	4	3	4	5	4	5	4	4	4	3	5	5	3	3	5	5	5	5	3	4	4	2	1	2	2	4	3	4	4	3	4	4	4	4	3	3	4	4	4	3	3	5	5
211	9163	9176	9043	4	4	4	4	4	4	4	4	4	4	4	5	5	4	4	4	3	4	3	3	4	3	3	4	4	4	3	3	2	2	4	3	3	3	4	3	4	3	2	4	3	3	2	3	4	4
212	9055	9252	9027	4	4	4	4	3	3	3	4	4	3	4	4	4	4	5	5	4	4	4	4	4	4	4	4	4	3	2	2	4	3	5	3	3	3	3	3	3	3	3	3	4	3	3	3	4	4
213	9174	9360	9069	4	3	5	5	4	5	5	4	4	3	3	3	5	5	5	5	4	5	4	5	4	5	4	5	2	1	2	2	3	3	4	3	3	4	3	3	4	-999	2	3	5	5	3	3	5	5
214	9081	9115	9049	4	5	5	4	4	5	5	5	5	3	3	5	5	5	5	5	5	4	5	5	5	5	4	5	3	1	1	1	4	1	5	3	5	4	3	4	4	4	2	4	5	5	3	3	5	5
215	9022	9039	-999	3	3	4	3	3	3	3	3	3	4	3	3	3	4	4	4	4	4	3	4	4	4	4	4	5	4	3	4	4	3	4	3	3	4	4	4	4	3	3	4	3	3	3	3	5	5
216	9174	9359	9069	5	5	5	5	4	5	5	5	5	5	5	5	4	4	5	3	3	4	5	5	5	4	4	4	5	2	2	1	4	3	5	2	4	2	2	2	4	4	2	4	2	2	2	2	5	5
217	9160	9429	9016	3	3	5	3	3	5	5	3	4	2	3	3	3	3	5	2	2	3	4	4	4	5	3	5	3	1	1	1	3	3	5	2	3	1	4	4	3	3	1	3	3	4	4	5	5	4
218	9189	9453	9011	4	4	4	4	4	4	4	4	4	4	4	4	4	4	4	4	4	4	4	4	4	4	4	4	2	4	4	4	4	4	2	4	4	4	4	4	2	4	2	2	4	3	4	4	3	4
219	9186	9416	9018	4	4	5	4	4	1	1	4	4	5	5	1	5	4	5	4	5	5	5	5	5	5	5	1	2	1	2	2	1	2	5	4	4	5	5	4	2	5	2	5	4	4	5	4	5	5
220	8060	9302	8040	3	3	4	2	3	2	3	3	3	4	4	4	4	4	4	5	5	4	4	4	4	3	3	4	4	4	3	3	3	3	4	4	4	2	4	4	4	3	4	3	3	3	3	4	4	4
221	8044	9152	8027	3	4	4	4	4	4	4	4	4	4	4	4	3	4	4	4	4	3	4	4	4	3	4	3	4	2	2	2	3	3	3	2	4	4	3	3	3	3	3	4	3	3	4	3	4	4
222	9003	9045	9002	4	4	4	4	5	4	4	4	5	4	4	4	5	3	4	4	4	4	4	5	4	4	3	4	4	4	3	4	5	2	5	5	2	2	5	2	4	4	-999	4	4	2	3	2	3	5
223	8045	9166	8028	5	5	4	5	5	5	4	5	5	4	4	4	5	5	4	4	5	4	4	5	4	4	4	3	4	2	3	3	4	3	4	3	3	4	3	4	3	3	3	3	4	4	3	4	3	5
224	9191	9354	8054	3	2	4	3	3	4	3	2	3	4	4	4	4	4	4	4	4	3	2	3	4	4	3	4	3	3	3	3	3	3	4	3	3	3	3	4	3	4	4	3	3	4	3	3	3	4
225	9015	9442	9040	3	3	5	3	3	3	4	3	4	4	4	5	5	4	4	4	4	4	4	4	4	5	4	5	4	3	3	2	5	4	4	4	3	5	3	4	4	3	3	4	3	2	3	3	3	4
226	9077	9201	9023	5	5	4	4	5	4	4	5	5	5	4	5	4	4	4	3	4	4	4	4	4	4	4	4	2	2	2	2	4	4	4	4	3	5	4	4	4	4	4	4	3	4	4	4	5	4
227	9161	9105	9051	4	4	4	4	3	3	4	3	4	4	4	3	4	3	5	4	4	4	2	3	4	4	4	4	2	5	4	4	4	5	4	4	4	3	4	3	3	3	3	3	3	3	4	3	4	4
228	9026	9367	9055	3	4	3	4	3	4	2	4	4	2	4	4	3	4	4	4	3	3	4	4	4	3	4	3	4	2	2	2	3	3	3	2	4	4	3	3	4	3	4	4	3	3	4	3	4	4
229	9114	9414	-999	4	3	4	4	3	4	4	3	4	4	4	4	4	2	5	5	3	4	4	4	4	5	4	4	3	4	3	2	4	3	4	4	4	5	4	4	3	3	3	3	4	3	4	4	4	3
230	9112	9275	8037	4	4	4	4	4	4	4	4	4	4	4	4	4	4	5	4	4	4	2	4	4	4	4	4	4	4	4	4	4	4	4	3	2	4	4	2	4	4	3	4	3	3	4	3	4	4
231	8057	9281	8038	3	4	4	4	3	5	3	3	4	4	4	4	4	3	4	4	4	4	4	4	4	4	4	4	3	3	3	2	4	5	4	5	4	4	4	3	3	4	3	4	3	3	4	4	5	5
232	9098	9225	9037	3	2	3	4	3	2	5	3	3	4	4	3	3	4	5	4	4	5	5	5	5	5	4	4	2	2	3	3	4	2	4	3	4	2	4	3	3	3	4	3	5	5	3	3	5	5
233	9181	9300	9086	4	4	3	5	2	5	4	5	4	2	4	1	1	3	5	5	5	5	4	5	5	5	4	4	5	1	1	1	2	1	4	1	3	2	3	2	4	3	1	1	3	1	1	1	5	5
234	9095	9417	9018	4	2	5	4	4	1	5	4	4	4	4	4	5	5	5	5	5	4	5	4	5	5	5	4	2	2	2	2	2	4	4	3	3	3	3	4	2	2	2	2	4	3	4	3	5	5
235	9125	9279	-999	4	4	4	4	4	4	4	4	5	3	3	2	3	4	4	4	5	5	2	3	4	2	2	4	4	3	1	4	4	2	5	4	3	4	3	3	3	4	3	3	3	3	4	4	5	5
236	8018	9056	8010	2	3	3	2	2	3	2	2	2	4	4	4	4	3	3	4	4	4	3	3	3	3	3	3	5	4	4	4	4	3	4	4	3	3	4	2	2	2	2	2	4	3	2	2	3	4
237	9082	9213	9094	3	3	3	3	3	3	3	3	3	4	4	4	4	4	4	4	3	4	3	4	3	4	4	4	3	3	3	3	4	4	3	4	3	4	4	3	4	4	3	4	3	3	4	4	4	4
238	9074	9221	9070	4	4	4	4	3	3	4	4	4	4	4	4	4	5	4	5	4	4	3	4	4	4	3	3	4	3	3	3	4	3	4	3	3	3	4	4	4	4	3	3	3	3	3	3	4	4
239	9144	9317	-999	4	-999	4	4	4	5	4	3	5	4	4	4	5	4	4	4	4	4	4	4	4	5	-999	4	4	1	1	1	4	4	4	4	4	4	4	4	4	4	4	-999	4	4	5	4	4	4
240	9083	9226	9072	4	4	4	4	4	4	4	2	4	4	4	5	5	3	4	3	4	4	2	3	4	4	4	4	4	2	2	2	4	2	5	4	4	4	5	4	4	4	4	4	4	3	4	3	4	4
241	9180	9259	9026	5	5	4	4	4	4	4	3	5	5	4	4	3	3	5	4	5	5	4	4	5	5	5	4	3	3	3	3	4	3	4	4	4	5	3	3	4	3	3	5	5	3	3	4	5	5
242	9131	9036	9004	4	2	5	4	2	2	4	3	4	4	2	4	4	4	5	4	4	4	4	4	3	5	4	5	4	3	4	4	4	3	4	3	4	3	3	4	4	4	2	4	4	2	3	4	5	4
243	9078	9438	9087	4	4	4	4	4	3	4	4	4	4	4	4	4	4	5	4	4	4	4	4	4	4	4	4	3	3	3	3	4	4	4	4	4	4	3	4	4	4	3	4	4	2	4	4	4	4
244	9190	9002	9045	5	5	5	5	3	3	5	3	5	5	5	5	4	5	5	5	5	5	5	4	5	5	4	5	4	2	2	4	5	4	5	5	5	5	5	4	2	2	2	2	2	2	5	4	4	4
245	9046	9204	9048	4	4	4	4	4	4	4	4	4	4	4	4	4	4	5	4	4	4	4	4	4	4	4	4	5	3	3	3	4	4	4	4	3	4	3	2	3	4	2	3	4	2	4	4	4	4
246	9061	9158	9077	4	5	2	-999	3	5	4	5	5	4	3	4	5	5	5	5	5	3	3	3	3	5	4	5	2	3	3	1	5	3	5	4	3	5	3	5	4	3	3	5	4	3	3	3	5	5
247	9172	9043	9062	4	4	3	3	3	3	4	3	3	4	4	5	5	4	4	4	4	4	3	4	3	3	3	4	4	4	4	3	5	5	4	4	3	3	3	3	3	3	3	3	3	3	5	4	3	4
248	9042	9132	9060	2	2	4	2	2	2	2	2	2	4	3	3	3	4	4	4	4	4	4	4	4	4	4	4	3	3	3	3	4	3	4	2	4	4	4	3	3	3	3	3	3	3	3	3	4	4
249	9165	9457	9001	5	4	4	4	5	4	5	5	4	5	5	4	3	4	5	4	4	4	4	5	4	4	5	4	1	2	1	1	4	4	4	5	4	5	4	3	5	4	4	5	4	4	4	4	5	5
250	8051	9206	8034	5	5	4	5	5	5	5	5	5	4	4	4	4	5	5	5	5	4	4	4	4	4	4	4	3	3	3	3	5	4	3	4	3	4	2	2	4	4	4	4	4	3	4	4	4	5
251	9162	9286	9014	4	4	5	4	4	4	4	4	4	4	4	3	3	5	5	3	5	4	4	5	4	4	4	4	4	2	3	2	4	3	4	4	2	4	4	5	4	4	4	4	3	4	4	4	4	5
252	9112	9273	8037	4	5	4	4	4	4	4	4	5	5	4	3	4	4	5	4	4	4	4	4	5	4	4	4	4	2	2	2	3	3	5	4	4	4	4	4	4	4	3	4	4	3	3	3	4	5
253	9066	9137	9089	4	4	4	4	4	4	4	4	4	4	3	4	4	5	5	5	5	4	4	4	4	4	4	4	3	2	2	2	4	4	2	3	4	2	4	4	3	4	3	3	5	5	5	4	4	5
254	8031	9088	8017	2	3	4	4	2	2	2	2	3	4	4	4	3	5	4	5	4	4	3	4	4	3	3	3	4	2	2	2	2	3,72222222222222	3	3	1	2	2	4	3	4	2	4	2	2	5	3	4	4
255	9030	9465	9076	4	4	4	4	3	4	4	3	4	4	4	4	4	5	5	5	5	-999	4	4	3	4	4	4	4	4	2	2	4	4	4	4	4	3	4	4	3	4	3	3	3	4	4	4	4	4
256	8049	9195	8032	4	4	5	5	4	5	5	5	4	4	5	4	5	4	5	5	4	4	5	5	5	4	4	4	3	1	2	2	4	3	5	4	4	4	4	4	4	4	5	4	4	4	4	3	4	5
257	9027	9419	9008	4	5	5	4	5	5	5	5	4	5	4	3	4	5	5	5	5	5	4	5	4	4	3	4	5	3	2	3	3	3	5	3	4	5	3	4	3	4	3	4	4	4	3	3	5	5
258	9081	9119	9049	4	4	5	5	4	4	4	4	4	5	4	5	5	5	5	5	5	5	4	5	4	5	5	4	5	2	3	3	1	1	5	1	5	4	2	4	1	3	1	3	3	4	3	2	5	5
259	9111	9076	-999	3	3	4	4	3	2	4	3	3	5	4	5	4	4	5	5	5	4	4	4	4	3	4	4	4	3	3	3	5	4	5	4	3	3	3	4	4	3	3	4	3	3	4	4	4	4
260	9007	9184	9029	4	4	4	5	3	3	4	3	4	4	5	4	5	4	5	4	5	3	1	5	4	5	4	5	5	2	2	2	4	4	5	5	3	3	5	4	3	4	3	4	3	2	5	4	5	4
261	8045	9165	8028	4	4	3	4	4	5	3	5	4	3	4	4	4	3	5	2	3	4	4	3	4	5	4	5	2	3	3	2	3	3	4	3	3	5	4	4	4	3	2	4	4	2	4	4	4	4
262	9197	9492	9104	4	4	4	4	4	4	4	4	4	4	4	4	5	5	4	3	4	4	4	4	4	4	4	2	3	4	4	4	3	3	4	3	3	4	4	4	4	4	4	4	4	2	4	4	3	3
263	9001	9310	8042	5	5	4	3	2	2	3	3	4	4	2	5	4	5	5	2	5	2	4	5	4	5	4	4	5	4	2	2	5	5	5	5	5	2	5	5	4	4	5	4	5	2	5	5	4	4
264	8070	9366	8056	5	5	4	4	5	4	5	5	5	5	4	5	5	5	5	5	4	4	5	4	4	5	5	5	4	1	2	2	5	4	3,92142857142857	5	2	4	3	5	4	4	3	4	4	5	4	5	5	5
265	9110	9288	9053	3	4	3	3	3	3	4	3	3	4	3	4	5	3	4	4	4	4	2	4	3	4	4	4	4	3	4	4	4	5	4	5	4	4	3	3	4	4	3	4	3	3	3	4	4	4
266	8028	9090	8016	4	4	4	4	3	3	5	4	4	3	3	4	4	4	4	3	4	4	5	5	4	4	4	3	3	3	3	3	4	4	2	5	5	4	4	4	4	4	4	4	4	2	5	4	4	3
267	8020	9062	8011	4	4	3	4	5	4	4	4	4	4	4	5	4	4	5	4	4	4	4	2	3	4	4	4	3	4	2	4	4	5	4	4	3	4	4	4	4	4	4	4	4	3	4	4	4	4
268	9037	9446	9024	3	3	4	4	3	3	4	3	4	5	5	4	5	4	5	5	4	3	3	3	2	3	3	3	4	4	3	4	5	5	4	5	4	4	4	4	5	5	4	5	5	4	5	4	4	2
269	9162	9282	9014	4	3	4	5	3	4	4	3	3	4	4	4	5	5	5	2	2	4	4	4	4	4	4	4	2	3	4	4	5	5	4	4	3	4	4	4	4	4	4	4	4	4	4	4	5	4
270	9154	9168	9046	3	4	4	3	3	3	3	4	4	4	4	4	4	5	5	5	5	4	4	5	4	3	3	3	4	3	3	3	5	4	5	4	4	3	4	3	4	4	4	4	4	3	4	4	3	3
271	9050	9188	9084	4	4	4	4	4	4	4	4	4	4	4	3	3	3	5	3	3	4	4	5	4	2	3	2	3	2	4	3	5	5	4	5	4	3	4	3	4	4	4	4	4	3	4	3	5	4
272	8065	9338	8048	3	3	3	4	2	3	3	2	3	4	4	3	3	4	4	4	5	3	3	3	3	4	3	2	4	4	4	4	4	4	4	4	3	3	4	2	4	3	2	4	4	4	4	4	4	4
273	9011	9099	9079	3	3	4	3	3	4	4	3	3	4	4	4	4	4	5	4	4	4	3	3	3	4	3	4	4	4	4	4	5	3	5	5	4	4	4	3	4	4	4	4	4	4	4	3	3	4
274	9200	9499	9105	5	5	4	4	5	3	5	5	5	5	5	5	4	5	5	5	4	3	2	3	4	2	4	4	5	5	5	5	5	4	3	5	4	5	5	4	5	4	4	4	3	3	4	4	1	3
275	9036	9200	9054	4	4	4	4	2	2	2	2	4	4	4	4	4	5	4	4	4	4	4	4	4	4	4	4	4	4	4	4	4	5	4	4	2	4	4	4	4	4	2	4	2	4	4	4	3	4
276	9192	9025	-999	4	5	4	4	5	4	4	5	5	5	4	5	5	4	4	4	5	4	4	4	4	4	4	5	5	2	4	2	4	4	4	5	4	4	4	5	4	4	4	5	4	4	4	4	2	5
277	9055	9251	9027	4	4	4	4	3	3	3	4	4	4	4	5	5	5	5	4	4	4	3	3	3	3	4	4	4	4	4	4	4	4	4	4	3	2	3	4	4	4	4	4	4	3	4	4	4	4
278	9146	9285	9014	2	4	4	4	4	3	4	3	4	4	4	5	4	4	5	1	4	2	4	5	4	4	4	5	5	5	5	4	4	5	5	4	2	5	4	4	4	4	4	4	4	4	4	4	4	4
279	9044	9055	-999	3	2	4	2	2	5	4	1	4	4	4	-999	5	2	4	3	3	4	4	4	4	4	4	4	4	2	2	1	5	5	3	5	4	4	4	4	5	4	4	4	4	4	5	4	2	2
280	9052	9316	-999	2	4	3	2	1	2	2	1	5	5	4	5	2	5	4	5	4	4	5	5	4	-999	4	4	5	-999	4	3	4	5	5	2	4	3	2	5	4	4	2	5	4	5	4	5	4	4
281	8072	9377	8058	4	4	4	3,75694444444444	3	3	4	3	4	4	4	4	5	4	4	4	4	3	3	3	3	3	3	4	4	4	4	4	4	4	4	4	3	4	4	4	4	4	4	4	4	3	4	4	4	4
282	9068	9337	-999	4	4	4	4	4	4	4	4	4	4	4	4	4	4	5	4	4	4	3	3	3	3	3	3	4	3	2	2	4	4	5	3	4	4	4	5	4	4	3	4	4	4	4	3	4	4
283	8040	9120	8023	4	4	4	4	3	3	2	4	4	4	4	3	4	4	4	3	3	3	3	4	4	3	2	3	4	4	4	4	4	2	3	4	3	4	4	3	4	4	4	4	3	4	4	3	4	4
284	9012	9150	9003	4	4	3	4	3	3	4	3	4	4	4	5	4	3	4	5	4	3	3	4	3	3	4	3	4	3	4	3	4	4	5	4	4	3	3	5	4	3	4	4	3	3	4	3	3	4
285	9131	9035	9004	4	3	4	4	4	2	4	3	4	5	5	5	5	4	5	5	5	4	4	3	4	4	4	4	5	4	3	3	4	4	5	4	4	3	4	4	4	4	3	4	4	3	4	3	5	4
286	9190	9001	9045	3	5	5	5	1	4	4	3	4	5	3	3	3	5	5	4	4	3	3	4	1	3	5	3	5	2	3	2	5	4	3	5	5	5	1	2	3	3	4	4	5	4	4	5	5	5
287	9155	9110	9028	3	4	2	4	4	3	2	4	4	4	4	3	4	4	4	4	4	4	2	3	4	4	2	4	2	5	2	4	3	5	3	4	4	3	3	5	3	4	3	4	5	4	5	5	3	4
288	9198	9484	9104	4	4	4	4	4	5	4	4	4	4	5	4	5	4	4	2	3	4	3	4	3	4	4	4	4	3	2	2	5	4	5	4	4	2	3	4	4	4	5	5	4	5	4	4	4	4
289	9046	9205	9048	4	4	4	5	4	4	4	5	5	4	4	4	4	3	5	4	4	4	4	4	4	4	4	4	4	2	2	2	5	4	4	5	4	4	4	3	4	4	4	4	4	4	4	4	4	4
290	9069	9240	9014	5	4	5	5	4	5	4	4	4	5	5	3	3	5	5	5	5	5	4	5	5	4	5	5	5	3	1	1	4	4	5	5	4	4	4	2	4	5	3	5	5	3	4	4	5	5
291	9190	9004	9045	5	5	5	5	4	5	5	4	5	5	5	5	5	5	5	4	3	3	3	3	3	4	3	4	5	5	3	3	5	5	5	5	5	5	4	5	5	5	5	5	5	4	5	5	5	5
292	9101	9306	-999	4	4	4	4	4	3	4	4	4	4	4	5	4	4	5	3	3	4	4	5	4	3	4	3	3	3	3	3	5	4	4	4	3	4	4	4	4	4	4	4	4	3	4	4	4	4
293	9129	9216	9034	5	5	5	5	5	5	4	5	5	5	5	5	5	5	5	3	5	3	2	1	3	4	3	5	3	1	1	1	5	4	5	5	4	4	3	3	5	5	5	5	4	5	4	5	5	5
294	9112	9274	8037	4	4	4	4	4	4	5	4	4	5	5	5	5	5	4	4	4	4	2	4	2	4	4	4	4	2	2	3	5	4	5	4	2	3	4	4	4	4	4	5	3	3	4	4	4	4
295	9033	9320	8044	2	2	3	3	2	2	2	3	3	2	2	2	2	3	2	4	4	3	3	3	2	3	2	3	4	3	4	4	2	2	3	2	2	4	3	2	2	2	2	2	1	1	2	2	4	4
296	9033	9321	8044	4	3	2	4	2	1	3	3	4	1	3	1	2	5	2	4	4	2	4	3	2	4	4	2	3	1	4	4	2	4	1	1	2	1	1	1	1	2	2	2	1	3	2	1	3	3
297	9092	9048	-999	3	3	2	3	1	2	3	1	2	4	4	4	4	3	4	5	4	3	2	2	3	3	4	3	3	5	3	3	4	3	4	3	3	3	3	4	3	4	3	3	3	3	3	4	3	5
298	9033	9324	8044	4	3	3	4	2	3	3	3	4	1	3	4	2	2	2	4	4	1	4	4	2	4	4	4	4	1	3	1	2	2	1	1	2	1	1	3	1	2	2	2	1	2	1	2	4	4
299	8039	9113	8022	4	4	4	4	4	5	5	4	5	3	5	4	4	4	4	4	5	4	4	4	4	4	3	4	2	2	1	2	4	4	4	4	4	4	2	4	4	4	4	3	4	4	2	4	4	4
300	8026	9078	8015	4	4	4	4	4	4	4	4	4	4	4	4	4	5	4	5	4	4	3	4	4	4	4	4	4	3	3	2	4	3	4	3	3	3	3	4	4	3	3	4	3	4	4	3	4	4
301	9066	9138	9089	4	4	4	4	4	4	5	4	4	3	3	4	2	3	4	4	4	5	5	5	5	5	5	5	2	2	3	3	2	3	2	2	2	2	2	1	3	3	4	3	4	4	4	4	3	3
302	9008	9067	-999	4	4	4	4	3	4	4	4	4	3	3	3	3	3	4	4	4	4	3	5	4	3	3	4	2	2	2	2	3	3	1	2	2	5	4	3	2	2	2	2	2	3	2	2	1	2
303	9015	9404	9040	2	2	2	2	1	2	2	1	3	2	2	4	3	5	5	3	2	3	2	3	3	3	2	2	5	3	3	3	3	2	3	2	2	3	2	3	2	3	3	2	2	3	3	3	5	2
304	8045	9163	8028	2	3	3	3	2	3	4	3	3	4	4	1	4	5	5	3	4	3	3	3	4	3	4	3	3	2	2	2	3	1	3,92142857142857	2	3	4	2	3	4	4	1	4	3	1	2	3	4	4
305	8013	9028	8005	5	2	5	3	1	4	5	3	2	1	4	4	3	5	2	3	4	3,83216783216783	4	4	3	2	3	4	5	5	4	4	4	5	5	1	4	1	5	4	5	2	5	2	1	2	4	1	5	5
306	8013	9029	8005	4	4	4	4	4	4	4	4	5	4	4	5	4	5	4	1	2	4	4	1	4	4	2	4	4	1	2	2	2	1	5	2	2	2	4	2	4	4	1	4	2	2	4	2	4	4
307	9170	9234	9074	2	2	3	2	2	1	5	2	2	5	5	5	5	5	5	5	2	2	3	5	2	1	5	1	1	5	1	1	3	1	5	5	1	3	2	1	2	5	1	5	2	1	2	5	3	1
308	9079	9222	9103	3	4	4	4	-999	3	4	4	4	4	4	4	3	4	3	3	3	3	4	4	3	3	3	4	2	2	3	3	3	3	4	3	4	4	4	4	4	4	3	4	4	4	3	4	4	4
309	9117	9447	9048	4	4	4	4	3	4	4	4	4	4	4	4	4	4	4	4	4	4	3	4	4	3	4	3	3	3	3	3	4	4	4	4	4	4	4	3	4	4	3	4	3	3	4	3	4	4
310	9055	9250	9027	4	3	4	4	2	2	3	3	4	4	2	4	4	3	4	3	2	4	4	4	4	4	4	4	4	5	4	4	3	3	4	4	2	2	3	4	3	4	3	3	3	2	3	3	4	4
311	9081	9435	9096	3	4	4	3	3	3	3	4	4	4	4	4	4	3	4	4	3	3	3	3	3	4	3	4	3	2	2	3	3	3	4	2	2	3	2	3	3	3	2	3	2	3	3	2	4	4
312	8082	9408	8062	4	4	4	3	3	3	4	3	5	4	3	4	4	2	4	3	3	3	3	4	4	4	4	4	4	4	3	4	5	3	5	5	3	3	3	3	4	4	3	4	3	3	3	3	4	4
313	9100	9369	9050	4	4	4	4	3	2	3	4	5	4	4	4	4	3	4	2	4	3	3	4	4	2	3	2	3	3	2	4	2	3	4	2	3	5	2	5	3	2	4	4	2	2	5	3	3	4
314	8025	9075	8014	4	3	3	4	2	3	4	3	3	3	3	3	2	4	5	3	3	4	4	4	4	3	4	3	3	3	3	3	2	3	3	2	2	3	3	3	3	3	2	3	2	2	2	2	4	3
315	9017	9202	9065	4	3	4	4	3	3	3	3	3	4	4	3	4	3	4	3	3	4	2	4	3	3	4	3	4	2	4	3	3	4	4	3	3	4	3	4	3	4	3	4	3	3	3	3	4	4
316	9196	9489	9104	4	4	4	3	4	4	4	3	4	4	4	4	4	4	4	3	3	4	4	3	3	3	3	3	4	4	4	2	4	4	4	3	4	3	3	3	4	4	3	4	4	3	4	4	3	3
317	9141	9291	9073	2	4	4	4	3	4	4	5	4	5	2	4	4	4	4	4	4	4	4	5	4	4	4	5	2	2	2	2	2	3	5	2	2	4	4	4	4	4	4	4	4	5	4	5	4	4
318	9014	9309	8041	2	3	3	3	2	3	2	2	3	4	4	4	4	3	4	3	3	3	2	4	3	-999	3	3	4	3	3	3	3	3	4	3	3	3	3	4	3	3	2	3	3	3	3	2	3	3
319	9072	9047	-999	3	4	3	3	3	2	3	3	2	3	3	2	2	2	4	4	4	3	2	3	2	3	3	4	4	4	3	3	3	3	4	3	3	2	3	4	3	2	3	3	3	2	3	3	4	4
320	9145	9277	-999	4	4	4	4	3	3	4	4	4	4	4	4	5	4	4	5	5	4	4	5	4	4	4	4	4	2	2	3	4	3	4	4	4	3	3	3	4	4	3	4	4	4	3	3	3	4
321	9094	9386	9010	3	3	4	3	2	2	4	3	3	4	4	5	5	4	4	4	3	3	3	3	3	2	3	2	4	3	2	4	5	3	4	3	3	4	4	3	4	4	2	4	2	2	3	2	3	3
322	9144	9318	-999	4	4	5	3	2	2	3	3	4	3	2	2	2	4	5	5	4	5	4	5	5	4	2	3	3	2	2	2	4	2	3	2	3	4	1	4	2	2	1	2	4	1	2	2	4	4
323	9020	9410	9100	4	4	4	4	4	2	4	4	5	4	4	5	4	4	4	5	4	3	5	4	4	4	4	4	2	4	3	3	4	4	2	4	3	2	3	2	4	4	4	4	4	4	5	4	4	4
324	8055	9265	8037	4	3	4	4	3	4	4	3	3	4	3	4	4	3	5	3	2	3	3	4	3	3	3	2	4	3	3	3	4	3	3	3	3	3	3	3	3	3	3	3	3	2	2	3	3	3
325	8003	9009	8003	3	3	4	4	3	3	4	3	3	4	4	4	4	4	5	4	4	4	4	4	4	4	4	4	4	3	2,88111888111888	3	4	4	4	4	2	4	4	2	4	4	3	4	3	4	3	3	4	4
326	9120	9100	-999	3	3	3	4	3	3	3	3	3	3	4	3	4	3	4	3	-999	3	3	4	3	3	3	3	4	3	3	3	2	3	3	3	3	4	3	3	3	4	3	-999	3	3	4	3	3	4
327	9084	9474	9097	4	4	4	3	4	3	4	4	4	3	4	4	4	4	4	3	4	4	4	4	4	3	3	4	3	2	2	3	3	4	4	4	3	4	4	3	4	4	4	4	4	3	4	4	4	4
328	9032	9122	9056	3	1	5	3	3	3	4	3	1	5	4	4	4	3	4	3	3	3	5	3	2	1	3	3	4	3	4	-999	4	4	4	4	3	4	3	3	-999	3	4	4	3	3	3	4	4	5
329	9149	9456	9031	4	4	4	4	4	4	4	4	4	4	4	4	4	3	4	4	2	4	4	4	4	4	3	4	3	2	3	3	4	3	4	4	2	4	3	3	4	4	3	4	4	3	4	4	3	3
330	8023	9072	8013	2	4	4	4	2	2	2	2	2	3	4	2	2	1	4	4	4	4	4	4	4	4	4	4	4	5	4	3	4	3	4	2	2	3	3	3	4	4	3	4	4	4	4	3	3	2
331	8024	9074	8013	3	3	4	3	3	3	4	3	3	4	4	3	4	4	4	4	4	4	3	4	4	4	3	4	4	4	3	3	4	3	4	4	3	4	4	3	4	3	3	4	3	2	4	4	3	4
332	9056	9208	9022	3	4	4	3	3	3	3	3	4	3	3	3	4	5	4	4	4	3	3	4	3	3	3	4	3	3	3	4	3	3	3	2	3	3	3	4	3	3	4	3	3	3	4	4	3	3
333	9045	9336	8047	3	5	5	5	5	5	5	5	5	5	5	4	4	5	5	5	5	5	3	4	5	4	5	5	5	3	4	2	1	3	4	1	5	5	4	4	5	5	2	5	2	2	5	5	5	5
334	9003	9046	9002	4	3	4	3	2	3	4	4	4	4	2	3	3	-999	4	2	2	4	3	5	4	5	-999	4	2	3	3	-999	2	3	4	2	3	5	3	4	4	4	4	4	3	4	4	4	3	3
335	9104	9038	-999	4	4	4	4	3	3	3	3	4	4	4	4	4	4	4	5	4	4	4	2	4	3	5	4	4	2	2	2	4	3	4	2	3	3	4	5	3	3	3	4	4	3	4	3	4	4
336	9104	9340	8049	4	4	4	3	3	2	4	4	4	4	4	4	4	4	5	4	3	4	4	4	4	5	4	4	4	2	2	2	3	2	4	4	4	3	2	4	2	2	3	2	3	4	4	2	4	4
337	9054	9373	8057	3	3	4	4	3	3	3	3	4	3	3	4	4	3	5	4	3	4	3	4	4	3	4	2	4	3	3	2	3	4	4	3	2	4	4	4	3	3	2	4	2	2	4	3	4	4
338	9054	9374	8057	3	3	4	4	4	4	3	3	4	3	2	3	4	2	4	4	3	4	3	3	3	1	2	1	3	4	2	3	5	4	4	4	3	2	3	3	4	4	3	3	4	4	5	3	4	3
339	9013	9169	9046	4	4	4	3	2	4	2	3	2	3	4	3	3	3	4	4	4	4	4	4	4	4	4	4	4	3	3	3	4	2	4	3	2	2	4	4	3	3	3	3	4	4	4	3	4	4
340	9067	9179	9082	3	3	4	3	3	3	3	3	3	4	4	4	4	3	4	3	4	4	4	4	4	3	3	3	4	3	3	2	4	4	4	4	4	3	4	4	4	3	3	4	3	3	3	3	4	4
341	9102	9146	9032	4	3	4	4	4	4	3	4	4	4	3	3	3	2	4	3	3	4	4	4	4	4	4	4	3	4	3	3	4	3	4	3	3	4	4	5	4	4	3	4	4	3	4	3	5	5
342	9151	9427	9058	4	4	3	4	4	4	3	4	5	4	4	4	4	3	4	3	3	3	3	3	3	4	3	4	3	2	3	2	3	2	4	4	3	4	3	3	4	3	3	3	3	3	4	3	4	4
343	9080	9448	9024	3	3	5	3	2	2	4	3	5	4	4	4	4	4	4	5	4	4	3	4	4	3	3	3	4	4	3	3	4	3	4	4	3	2	4	3	3	3	3	3	3	3	3	3	4	3
344	9146	9231	9014	4	4	4	4	4	4	4	4	4	5	4	4	4	3	4	2	2	3	2	4	4	4	4	4	4	3	3	3	4	3	5	3	3	3	3	2	2	2	2	2	3	4	2	2	5	5
345	9032	9124	9056	3	4	4	3	4	4	4	4	4	3	3	4	4	3	3	3	3	4	3	4	3	4	4	4	3	3	3	3	4	3	3	4	4	4	3	3	4	3	4	4	3	4	4	3	4	4
346	9132	9192	9075	4	4	4	4	4	4	4	4	4	5	4	5	5	4	5	3	4	4	4	4	4	4	4	4	4	2	2	2	4	5	4	3	3	4	4	5	4	3	3	4	4	4	3	3	4	4
347	9026	9151	9055	4	4	4	4	4	4	4	4	4	3	3	3	3	4	5	3	4	5	3	4	5	4	5	4	3	3	4	4	5	3	3	4	4	3	1	4	3	3	3	4	5	5	4	3	5	4
348	9085	9096	-999	3	3	4	3	3	4	4	3	4	4	4	5	5	5	4	5	4	4	3	3	3	5	4	5	3	2	1	1	3	4	3	3	4	4	4	4	3	3	3	3	3	3	4	3	5	4
349	8006	9013	8003	4	3	4	4	3	4	4	4	4	3	3	3	3	3	4	4	4	4	4	4	3	3	3	3	3	3	2	2	4	3	3	3	3	4	3	3	3	3	3	4	3	3	4	3	4	4
350	9081	9436	9096	3	4	4	3	2	2	3	3	4	4	4	4	4	5	5	4	4	4	4	4	4	3	3	4	4	2	2	2	4	2	4	4	4	3	4	3	2	3	2	4	2	4	-999	2	4	4
351	9143	9327	-999	3	3	3	1	2	1	3	2	4	4	4	4	4	4	4	3	4	4	3	3	4	3	3	3	4	2	2	2	4	2	4	4	2	1	4	3	4	4	2	4	2	4	3	2	4	4
352	8006	9018	8003	4	3	4	3	2	2	3	3	4	4	4	4	4	4	4	4	2	4	3	4	4	4	4	4	3	4	4	3	4	3	4	3	3	4	4	4	4	4	3	4	4	3	2	3	3	4
353	9060	9294	9064	4	3	4	5	4	4	4	3	4	4	4	5	5	3	2	3	3	4	4	5	5	4	3	3	5	3	2	2	4	4	5	4	3	5	4	3	3	3	3	4	3	3	4	4	4	4
354	8061	9313	8043	4	4	4	4	3	4	4	4	4	4	4	4	4	3	5	3	3	4	4	5	5	5	4	4	4	2	2	3	4	3	3	3	5	4	4	3	4	4	3	4	3	3	3	3	5	3
355	9064	9033	9083	4	4	4	4	4	4	3	3	4	5	4	5	5	4	5	3	3	4	2	4	4	4	4	4	5	2	2	2	4	3	4	4	4	4	4	2	4	4	3	4	3	3	2	3	4	4
356	8069	9358	8055	4	5	4	4	3	5	5	5	5	2	3	2	2	5	5	3	2	4	5	4	4	5	3	3	3	3	3	3	3	4	3	3	3	4	3	4	3	1	2	2	3	4	3	3	5	4
357	9086	9083	-999	4	3	4	3	3	2	3	2	4	4	4	4	4	4	5	2	3	5	4	5	4	4	3	5	3	3	3	3	5	4	3	3	4	4	3	5	4	3	3	4	4	4	3	3	4	4
358	9081	9437	9096	3	3	4	3	3	3	3	3	4	3	3	3	3	4	4	3	4	3	3	4	3	3	3	3	4	3	3	3	3	3	3	4	2	3	3	3	3	3	3	3	3	3	4	3	3	4
359	9016	9362	9066	4	5	4	4	2	2	5	5	5	4	4	1	4	5	5	4	4	4	4	4	4	4	4	4	3	2	1	2	2	2	3	2	4	5	1	4	5	4	1	3	4	2	4	4	2	2
360	9075	9098	-999	4	4	4	4	4	4	4	4	4	4	4	3	5	4	5	4	4	4	4	5	4	4	4	4	3	3	2	2	4	4	4	3	4	4	3	3	4	4	3	4	3	4	3	3	4	4
361	9033	9323	8044	4	4	4	4	4	4	4	4	4	4	4	4	4	5	4	3	3	3	4	3	4	3	4	4	5	4	2	2	3	3	5	4	4	4	4	3	3	4	2	4	2	1	2	3	3	4
362	9005	9203	9005	4	3	4	3	4	4	3	4	4	4	4	4	4	3	5	3	3	3	3	5	4	3	4	2	4	2	2	2	4	4	3	3	3	4	4	5	4	4	3	4	3	3	4	3	4	4
363	9043	9328	-999	4	4	4	4	4	4	4	4	4	3	3	3	3	3	5	2	2	4	4	4	4	3	3	3	2	2	2	2	2	2	2	3	4	4	2	3	3	4	2	3	3	4	4	3	4	4
364	9177	9395	9092	5	4	4	5	5	5	4	4	4	4	4	5	5	5	5	5	5	4	4	5	5	4	4	4	3	3	3	3	4	3	5	4	3	5	5	4	4	4	4	4	5	5	4	5	5	5
365	8067	9351	8052	2	5	3	3	2	2	3	3	4	5	5	5	5	5	4	5	3	3	3	1	3	4	3	3	5	5	3	3	5	5	4	5	3	3	3,625	3	3	5	3	4	3	3	4	3	4	5
366	9099	9444	9024	5	5	5	5	5	4	5	5	5	5	5	5	5	1	5	5	4	5	5	5	5	5	5	5	5	5	2	2	5	5	5	5	5	4	1	5	5	4	1	5	1	1	5	5	5	5
367	8005	9014	8003	4	5	5	5	4	5	5	4	5	4	4	5	5	5	4	5	5	5	5	5	5	5	4	4	3	5	5	5	5	5	4	5	1	5	5	4	5	5	5	5	5	5	5	5	4	4
368	8081	9407	8062	4	4	4	4	4	4	4	4	4	4	4	5	4	5	4	3	4	4	4	5	4	4	4	4	4	3	3	2	5	4	5	4	4	4	4	5	4	4	4	4	4	4	5	4	4	4
369	8038	9112	8022	3	4	5	3	4	4	4	4	4	4	4	4	4	2	4	3	4	4	5	5	3	5	4	4	3	4	2	2	4	5	5	3	4	4	4	4	4	4	4	3,80985915492958	4	4	4	4	4	5
370	8067	9350	8052	3	2	3	3	2	2	2	2	2	5	4	5	5	4	4	4	4	2	4	3	3	3	3	3	4	4	4	4	4	5	5	4	3	4	4	4	4	4	4	5	4	4	4	4	3	4
371	9096	9059	-999	5	5	5	5	4	4	4	5	5	4	4	4	4	4	5	3	4	5	4	5	5	5	5	5	3	3	3	3	5	5	4	5	5	5	4	5	5	5	4	5	5	4	5	5	5	5
372	8022	9066	8012	5	5	5	5	5	5	5	5	5	5	2	4	5	5	5	4	4	5	5	5	5	5	4	4	2	1	1	2	5	4	4	5	5	5	5	5	5	5	4	5	4	5	4	4	5	5
373	9128	9383	9081	5	5	5	5	3	3	5	5	5	5	5	5	5	5	5	5	5	5	5	5	5	5	4	5	4	4	4	4	5	5	5	5	5	5	5	5	5	5	5	5	5	5	5	5	5	5
374	8012	9027	8005	5	5	4	5	5	4	4	5	5	5	5	4	4	4	5	4	5	5	4	4	5	4	5	4	1	2	2	2	4	5	4	5	4	4	5	4	4	5	4	5	4	4	4	4	4	5
375	8067	9352	8052	4	5	5	3	4	3	5	5	5	5	5	5	5	5	5	5	5	3	5	5	4	5	4	5	3,48251748251748	4	3	3	4	3	5	4	4	4	3	4	4	4	5	4	5	2	4	2	3	5
376	9100	9155	9050	3	4	3	5	4	3	3	4	4	2	3	2	5	4	5	4	4	3	2	4	5	2	5	3	4	4	3	3	4	4	4	5	3	3	4	3	4	4	4	4	4	2	4	4	4	5
377	9063	9431	9007	4	3	4	4	4	4	4	4	4	4	4	4	4	4	5	4	4	4	4	4	4	4	4	4	4	5	4	4	5	5	4	5	4	3	4	5	5	5	4	5	4	3	5	4	5	4
378	9057	9246	9021	3	4	4	3	2	4	4	2	4	3	3	4	5	3	5	4	5	4	3	4	4	5	4	4	4	4	4	4	5	4	2	5	4	3	4	4	5	4	4	3	5	4	4	5	3	3
379	9112	9276	8037	3,61538461538462	5	5	4	5	2	4	5	5	5	3	4	4	4	5	5	5	5	5	5	5	4	5	5	5	2	3	3	5	3	3,92142857142857	5	5	5	3	4	4	4	4	5	4	2	3	2	5	5
380	9162	9287	9014	4	4	5	4	3	4	3	4	4	4	4	4	4	4	5	2	4	4	3	5	4	4	4	4	2	3	4	4	5	4	5	5	3	4	4	4	4	4	4	4	4	5	5	5	5	4
381	9038	9468	9039	4	4	5	3	4	4	3	4	5	5	4	4	4	4	5	4	4	4	5	4	5	5	5	4	4	4	3	3	5	4	5	5	4	4	5	5	4	5	3	5	4	4	4	4	5	5
382	9049	9031	9103	5	5	4	5	5	5	3	5	5	5	5	5	5	2	4	2	2	3	2	3	3	5	5	5	5	5	3	2	5	5	5	5	5	5	5	5	-999	4	3	5	3	3	4	3	4	5
383	9166	9131	9060	4	4	4	4	4	4	4	4	4	4	4	4	4	4	4	4	4	4	4	4	4	4	4	4	4	4	3	3	4	4	4	4	4	4	4	4	4	4	4	4	4	4	4	4	4	4
384	9126	9413	-999	3	3	4	4	4	4	2	4	3	5	5	5	5	5	5	4	4	4	4	5	4	5	5	4	4	4	4	4	5	5	4	4	3	3	3	3	5	5	4	5	4	2	4	4	5	4
385	8063	9326	8045	3	4	4	3	2	2	4	2	4	4	5	5	5	4	5	4	4	4	4	4	4	4	4	4	5	5	3	4	5	2	5	5	2	4	4	5	4	4	4	4	3	2	4	4	3	5
386	9100	9156	9050	5	5	4	5	5	4	4	5	5	5	5	5	5	5	5	5	5	5	2	4	5	5	4	5	4	5	2	5	5	5	4	4	1	5	5	5	5	5	4	5	4	2	4	5	5	5
387	9054	9363	-999	4	3	4	4	4	3	4	3	3	4	4	5	5	5	4	5	4	4	4	4	4	4	4	4	4	3	3	4	5	5	4	4	3	5	3	5	4	4	4	4	4	4	5	4	3	4
388	9113	9332	-999	5	4	5	5	4	3	5	4	4	5	5	5	5	5	5	4	5	4	5	4	4	4	5	5	4	4	3	3	5	5	5	4	4	5	4	4	5	5	5	5	5	5	5	4	5	5
389	9023	9304	9051	5	4	3	5	5	4	5	4	5	5	4	5	5	4	5	4	4	4	4	5	4	3	3	3	5	5	2	2	5	5	5	5	5	4	4	4	5	4	4	5	4	2	4	5	5	4
390	9097	9153	9006	4	4	4	4	4	5	4	4	4	4	4	5	4	4	5	5	4	4	4	4	4	4	4	4	4	2	2	2	4	4	5	4	4	4	4	5	4	4	4	4	4	4	4	4	5	5
391	9196	9487	9104	4	4	4	4	4	4	4	3	5	4	4	5	5	5	5	4	5	4	5	4	5	4	4	4	5	3	3	3	4	4	4	4	4	4	4	3	4	5	4	4	4	4	5	5	4	4
392	9081	9118	9049	5	5	4	4	5	5	5	5	4	4	5	5	5	5	5	5	5	5	5	5	5	5	5	5	3	1	2	1	5	2	5	5	4	5	4	4	4	3	5	4	5	5	4	5	5	5
393	8073	9378	8058	4	4	4	4	4	4	4	4	4	5	5	5	5	5	5	5	4	5	4	5	5	5	4	3	1	3	2	2	5	5	5	5	3	5	4	5	5	5	5	5	4	4	4	4	5	5
394	9183	9454	9011	4	4	5	4	4	4	4	4	4	4	4	5	5	4	5	4	4	4	3	4	4	5	5	5	4	4	2	2	5	5	4	4	4	4	4	4	4	4	4	4	4	4	4	5	5	5
395	9179	9160	9077	5	5	4	5	5	4	4	4	5	5	5	5	5	3	5	4	3	3	4	4	4	4	4	3	5	4	4	4	5	5	4	5	5	4	5	5	4	5	4	4	3	2	4	4	5	5
396	9069	9236	9015	5	5	5	5	4	5	5	5	5	5	5	5	5	5	5	5	5	5	5	5	5	5	5	5	4	3	3	3	5	5	5	5	3	5	5	5	5	5	5	5	5	5	5	5	5	5
397	8080	9391	8061	5	5	4	5	5	4	5	5	5	5	5	5	5	5	5	5	5	4	3	4	4	4	5	4	3	3	2	2	5	4	5	4	4	4	4	5	5	4	3	5	4	5	5	4	5	5
398	8054	9223	8036	4	5	5	4	3	3	4	5	5	5	5	5	5	5	5	5	5	5	2	5	5	2	5	4	5	4	4	4	5	5	2	5	1	4	4	4	5	4	4	5	4	2	4	4	5	5
399	9193	9270	-999	4	5	4	4	4	4	4	4	5	5	4	4	5	4	5	5	5	5	4	5	4	4	4	5	4	3	4	3	5	5	3	5	4	5	4	4	5	4	5	5	5	5	5	5	5	5
400	9169	9331	-999	4	4	4	4	4	4	4	4	4	4	4	4	4	4	4	4	4	4	3	4	4	4	4	4	4	4	4	4	3	4	4	4	4	4	4	4	4	4	4	4	4	4	4	4	4	4
401	9124	9212	9099	4	4	4	4	4	5	4	4	4	4	4	4	4	4	4	4	4	4	4	4	4	5	4	4	2	2	2	2	5	5	4	4	4	4	4	4	4	4	4	4	4	4	4	4	4	4
402	9199	9513	9105	4	4	4	4	3	3	4	5	2	5	5	5	5	5	5	5	5	3	4	4	3	4	3	3	4	5	5	5	5	5	5	4	3	4	5	4	5	5	3	5	4	2	3	4	5	5
403	8019	9061	8011	5	5	5	5	5	4	5	5	5	5	5	5	5	5	5	5	5	4	3	4	4	4	4	5	5	5	4	4	4	5	4	5	4	5	3	3	5	5	4	5	4	4	5	5	5	5
404	9148	9346	8051	5	5	4	3	2	5	4	3	4	5	4	5	5	4	5	5	4	4	4	3	3	5	4	5	4	4	4	3	5	5	5	5	4	4	5	5	4	4	4	4	5	4	5	4	5	5
405	9106	9299	9025	2	4	4	3	3	4	4	3	3	3	2	4	3	5	5	5	5	5	5	5	3	5	4	5	4	1	3	4	5	4	5	5	2	4	3	4	3	4	2	4	4	5	4	4	2	5
406	9058	9303	9013	4	5	5	4	4	5	5	4	5	5	5	5	5	4	5	5	5	5	5	4	5	3	5	5	1	1	2	3	5	5	4	5	5	4	4	4	5	5	4	2	5	5	5	5	5	5
407	9200	9494	9105	2	2	3	3	4	3	3	2	3	5	5	5	5	5	4	4	4	2	2	4	2	2	4	3	5	4	4	4	4	4	5	5	2	4	4	4	5	4	4	4	4	2	4	4	4	4
408	8083	9409	8062	2	2	3	4	4	4	4	3	4	5	5	5	5	5	4	5	5	2	2	3	2	3	2	2	4	4	4	4	5	5	5	5	4	4	5	5	5	5	5	5	4	3	4	4	5	5
409	8030	9087	8017	5	5	5	4	4	5	4	5	4	5	4	5	5	5	1	5	5	5	5	5	5	5	5	5	5	5	1	1	5	5	5	4	4	4	4	3	5	5	5	2	3	4	2	4	5	4
410	9041	9301	9035	3	3	3	3	3	3	4	3	3	4	4	4	3	3	4	4	4	4	4	4	4	3	3	3	4	4	4	4	4	4	4	3	4	2	3	3	4	4	3	4	3	3	4	3	3	4
411	9018	9111	9036	4	5	5	5	3	5	4	4	4	4	4	4	4	4	5	4	5	4	4	4	4	5	4	3	2	2	2	2	4	5	3	4	3	4	3	5	5	4	5	4	4	4	4	1	4	4
412	8047	9193	8030	4	4	4	4	4	4	4	4	4	3	3	2	2	4	5	4	4	4	4	4	4	4	4	4	3	2	2	2	3	2	4	3	3	3	4	2	3	4	3	3	3	4	3	3	4	4
413	9151	9423	9058	5	4	4	2	3	4	4	4	4	4	4	4	5	4	4	4	3	4	4	4	4	4	2	4	2	2	2	2	3	4	4	4	3	4	2	4	3	5	3	4	4	4	4	4	4	4
414	9045	9334	8047	2	4	5	4	2	3	3	4	5	5	3	4	4	3	3	4	3	3	4	3	2	5	2	4	4	4	3	3	5	3	4	4	3	3	4	5	3	2	2	2	3	2	3	2	5	5
415	8058	9292	9073	4	4	4	4	4	4	3	4	4	4	3	4	4	4	4	4	4	4	2	4	4	3	4	4	4	1	2	2	2	4	4	3	2	4	3	3	2	2	2	3	3	3	4	2	4	4
416	8046	9164	8028	3	3	4	4	4	2	3	3	4	4	4	4	4	5	4	5	5	4	4	4	4	4	4	4	4	4	3	3	4	4	4	3	3	4	4	2	4	4	4	4	3	2	4	4	4	4
417	9081	9117	9049	5	5	5	5	3	5	5	4	3	5	4	5	4	5	5	4	5	3	5	4	4	5	4	4	5	2	3	1	3	3	4	3	4	4	3	4	4	4	2	4	4	5	3	4	5	5
418	9151	9422	9058	3	3	4	3	4	3	2	3	4	4	4	4	4	3	4	3	3	4	4	4	4	4	4	4	4	2	2	2	4	4	4	3	3	4	2	3	4	4	3	4	3	4	3	3	4	4
419	9148	9347	8051	5	4	4	4	4	4	4	4	4	4	5	4	5	4	5	4	4	4	4	4	4	4	4	4	3	2	2	2	4	4	4	3	4	4	5	4	4	3	4	4	3	4	4	4	4	4
420	8036	9104	8020	4	5	5	5	4	5	5	4	4	5	4	5	5	4	5	5	5	5	5	5	4	4	4	4	5	2	2	2	5	5	4	4	1	4	1	4	3	3	4	3,80985915492958	4	4	5	5	5	5
421	9137	9432	9101	4	4	4	4	4	4	4	4	5	4	4	4	4	4	5	2	3	4	5	4	4	4	4	4	4	2	2	2	3	2	4	3	2	4	3	3	4	4	3	4	3	3	3	4	4	5
422	9200	9521	9105	4	5	4	4	3	3	4	4	5	5	4	4	4	5	5	4	4	5	4	4	4	4	5	4	4	2	2	2	5	3	5	5	3	4	3	4	3	3	2	3	3	4	4	4	5	4
423	9199	9514	9105	4	3	2	4	3	4	4	3	3	4	3	4	4	4	5	4	4	4	4	4	4	4	4	-999	3	3	2	2	3	4	4	3	4	4	4	2	3	3	4	3	4	3	3	4	4	4
424	9200	9509	9105	2	2	2	3	2	4	4	2	2	2	2	2	2	5	5	5	4	4	4	5	4	2	2	2	2	4	3	4	4	4	2	3	3	3	3	2	4	2	2	4	3	2	4	4	2	4
425	9177	9394	9092	4	4	5	4	2	3	4	3	4	4	4	4	2	4	5	4	4	4	4	5	4	2	4	3	2	4	3	3	4	4	2	4	3	4	4	4	4	4	3	4	4	2	4	4	4	4
426	9177	9396	9092	4	4	4	4	4	4	3	4	4	4	4	4	4	5	5	5	4	4	4	4	4	4	4	4	2	3	2	2	4	4	3	4	4	3	4	4	4	4	3	4	4	4	4	4	5	4
427	9100	9154	9050	5	5	4	5	4	4	4	5	5	5	4	5	4	5	5	4	3	4	5	5	4	5	5	4	2	2	2	2	5	4	5	4	3	4	2	5	5	2	4	4	4	2	4	5	4	5
428	9030	9463	9076	5	5	4	4	4	4	3	5	5	5	5	4	5	3	5	4	4	4	4	4	4	4	4	4	3	3	3	3	4	-999	5	4	3	3	4	4	3	4	3	5	4	3	4	3	3	3
429	9151	9425	9058	4	5	5	4	4	4	4	4	5	-999	5	4	4	5	5	-999	2	3	4	4	4	5	4	4	-999	2	1	2	2	4	4	4	3	4	4	4	2	4	4	3	4	3	4	3	5	5
430	8029	9086	8017	4	4	4	4	2	5	4	4	5	4	4	5	4	5	4	3	2	4	5	3	4	4	4	5	3	2	2	2	4	3	5	4	1	4	5	5	4	4	3	4	5	2	4	3	2	4
431	9115	9255	9041	2	5	3	2	2	1	3	2	5	2	2	2	2	5	5	5	5	5	2	3	5	5	5	5	5	4	4	4	5	2	2	5	1	1	5	2	2	2	2	2	2	2	2	2	3	3
432	9045	9335	8047	4	3	4	4	4	4	3	4	4	4	4	3	4	5	5	4	3	3	3	4	4	3	3	3	3	3	3	1	4	4	4	4	3	4	3	4	4	3	4	4	3	4	3	3	5	4
433	9030	9464	9076	4	5	5	4	4	3	4	4	5	5	4	4	5	5	5	5	5	5	5	5	5	5	4	4	5	2	2	2	4	4	5	5	5	2	2	3	4	4	4	4	2	4	4	4	4	4
434	9141	9289	9073	5	3	4	5	5	5	5	5	5	5	5	3	4	5	5	5	3	5	5	5	3	5	3	5	4	2	1	1	3	3	4	5	1	5	5	3	5	5	3	5	5	3	2	1	3	5
435	9028	9229	9014	4	4	4	5	4	3	4	4	4	4	4	4	2	5	5	3	4	4	4	4	4	4	4	4	3	3	3	3	4	3	4	3	1	4	4	3	4	3	2	4	2	2	2	4	5	5
436	9035	9412	-999	4	4	4	4	3	5	4	4	4	4	4	4	4	4	5	4	5	4	4	4	4	4	4	4	3	3	3	1	4	4	3	4	4	3	4	4	4	4	3	4	3	5	4	3	4	4
437	9200	9528	9105	2	4	4	4	4	4	4	2	2	4	4	4	5	5	5	5	5	4	4	2	4	5	4	4	4	4	4	4	4	5	4	4	2	4	2	5	4	4	4	4	4	5	5	5	4	4
438	9195	9478	9104	3	3	3	3	3	3	3	3	3	4	4	4	5	5	5	4	4	3	3	4	3	3	3	3	5	3	3	3	4	5	4	4	3	4	3	4	4	4	4	4	4	5	5	4	3	4
439	9014	9308	8041	4	4	3	4	3	3	3	4	4	4	3	3	3	4	4	4	4	4	3	4	3	4	3	3	4	3	4	4	4	4	4	4	2	4	4	4	4	4	4	4	4	3	4	4	3	3
440	9110	9283	9053	3	3	3	4	3	4	4	2	3	4	4	5	4	3	4	4	4	3	3	3	3	3	3	3	5	5	4	4	5	5	4	5	4	5	5	4	4	4	4	4	4	3	4	4	4	5
441	9167	9069	-999	4	3	3	4	4	4	4	4	4	4	4	4	5	4	5	4	4	4	4	4	4	4	4	4	4	4	3	3	4	4	4	4	4	4	4	3	4	4	4	4	4	4	5	4	3	4
442	8019	9060	8011	5	5	5	5	5	5	5	5	5	5	5	5	5	5	5	5	5	5	4	5	5	5	5	4	5	5	5	5	5	5	5	5	5	5	5	5	5	5	5	5	5	4	5	5	5	5
443	9135	9430	9007	4	4	4	4	4	4	4	4	4	4	4	5	4	3	4	5	4	4	3	5	4	4	4	3	5	5	4	4	4	5	4	5	4	3	5	5	3	3	4	4	5	3	5	5	5	3
444	9148	9180	-999	4	4	4	4	-999	3	4	4	5	4	4	4	5	5	5	1	4	4	4	4	4	3	3	3	4	5	4	4	5	4	5	4	2	4	2	3	5	4	4	4	4	5	5	5	5	4
445	9091	9167	9046	4	4	4	4	2	2	4	4	4	4	4	4	4	3	4	3	4	4	4	4	4	3	4	4	4	4	4	4	4	4	4	4	4	4	4	4	4	4	4	4	4	2	4	4	4	4
446	9105	9102	9051	4	4	5	4	3	3	4	4	5	4	3	4	4	5	5	5	5	4	4	5	4	4	4	4	3	3	3	3	4	4	3	4	5	5	5	5	5	4	4	4	5	4	4	5	5	4
447	9069	9241	9014	5	5	4	4	5	5	5	5	5	4	4	4	4	5	5	5	5	3	3	5	4	5	5	5	1	5	4	2	5	5	4	5	4	5	5	5	5	4	4	4	5	5	4	5	2	3
448	9200	9529	9105	4	3	4	4	4	5	2	4	5	5	5	5	5	5	5	5	5	4	4	5	4	4	3	3	3	4	3	3	4	4	5	4	3	5	3	5	4	4	3	4	3	3	4	5	4	4
449	9115	9257	9041	4	4	4	4	3	4	4	3	4	4	3	4	4	4	4	5	4	3	4	3	3	4	4	4	4	3	4	3	5	3	4	4	4	3	4	4	4	3	4	4	3	3	4	3	3	3
450	9131	9037	9004	3	3	4	4	3	3	3	3	4	4	4	3	4	4	5	5	5	3	2	4	3	4	4	4	4	4	3	3	4	4	5	4	3	5	4	4	4	4	3	4	3	3	4	3	4	4
451	9196	9488	9104	4	4	3	3	4	3	3	3	4	4	4	4	4	5	5	5	3	4	4	3	4	4	4	3	5	5	4	4	4	3	4	4	3	3	3	5	5	4	4	5	4	3	4	4	3	4
452	9175	9170	9046	4	4	4	4	3	3	3	3	5	4	4	4	4	4	4	4	4	4	3	3	4	3	3	2	4	3	3	4	4	3	4	3	4	4	4	4	4	4	4	4	3	4	5	4	3	4
453	9199	9523	9105	3	2	4	3	2	4	3	2	3	5	5	1	1	5	5	5	5	1	1	1	1	1	1	3	5	5	5	3	5	3	1	5	3	3	5	3	2	3	3	4	4	4	4	4	4	3
454	9136	9068	-999	3	4	2	4	2	3	4	3	3	5	5	5	5	3	5	3	2	3	2	4	3	3	4	3	5	4	3	2	5	4	5	3	4	4	4	4	5	5	3	5	3	3	3	2	3	4
455	9171	9032	-999	5	5	5	5	4	4	4	5	4	5	5	5	5	5	5	5	5	5	4	5	5	4	5	5	4	3	2	2	4	5	4	4	4	4	5	5	4	5	4	5	4	4	5	4	5	2
456	9104	9341	8049	2	5	5	4	3	2	5	2	5	5	4	5	5	5	5	5	5	5	5	4	4	5	5	5	4	4	4	4	5	5	5	2	2	2	4	5	5	4	2	4	4	3	5	5	5	2
457	9009	9381	-999	4	3	4	4	4	4	4	4	4	4	4	4	4	4	5	4	4	3	3	3	3	4	4	4	5	4	4	4	5	4	4	4	3	4	4	2	4	4	4	4	4	3	5	4	4	3
458	9130	9218	9080	4	4	4	4	3	4	4	4	4	4	4	5	5	4	5	4	4	4	4	5	4	4	4	4	4	4	4	4	5	5	5	4	4	3	4	4	5	5	4	4	5	3	5	5	4	4
459	9026	9370	9055	5	5	5	5	5	5	5	5	5	5	3	5	5	5	5	5	5	4	5	5	4	5	5	5	3	3	3	4	5	5	3	5	3	5	5	5	5	3	3	5	4	5	5	5	3	4
460	9195	9479	9104	4	3	3	3	2	3	4	2	-999	4	-999	5	5	4	5	4	4	3	4	4	4	4	3	4	4	5	4	4	4	4	4	3	3	4	3	4	4	4	4	4	4	4	5	4	3	4
461	9200	9512	9105	3	4	4	4	5	4	4	4	4	5	5	4	4	5	5	5	4	4	5	4	4	4	4	5	3	4	2	2	5	4	5	4	3	5	4	4	5	4	3	5	4	3	4	4	4	4
462	8008	9017	8003	4	4	4	4	4	4	4	4	4	4	4	4	4	3	4	4	3	4	4	4	4	4	4	4	4	4	2	2	4	4	4	4	4	4	4	4	4	4	4	4	4	2	4	4	3	4
463	9004	9121	9057	4	3	3	3	3	3	4	4	3	4	4	4	3	3	4	3	4	3	3	3	3	4	4	4	4	2	2	3	3	2	3	3	3	3	4	3	4	4	2	4	4	2	4	4	3	4
464	9082	9214	9094	4	4	4	4	3	4	3	3	4	4	3	3,99300699300699	4	4	5	4	4	4	3	4	4	4	4	4	3	4	3	3	3	4	4	3	3	4	3	2	3	3	3	3	3	4	3	3	2	3
465	8010	9020	8004	2	3	3	3	2	2	3	2	2	4	3	4	4	3	4	3	2	4	2	4	4	4	3	4	2	3	2	3	4	4	3	4	4	3	2	3	2	3	4	3	2	4	2	3	2	2
466	9050	9189	9084	4	4	4	4	5	4	2	5	4	-999	4	3	3	3	4	2	2	3	2	4	4	4	3	4	4	3	3	3	2	2	4	3	3	4	2	2	3	3	2	4	2	2	2	2	4	3
467	8079	9389	8060	4	4	4	4	4	4	4	4	4	4	3	4	4	4	5	3	4	4	3	4	4	4	4	4	2	4	2	2	4	3	4	4	4	3	3	3	3	3	4	4	3	4	4	3	4	4
468	8032	9089	8017	4	4	3	4	4	4	5	4	4	3	3	3	2	3	4	2	2	3	3	4	4	3	3	3	2	3	2	3	2	2	3	3	3	5	3	3	3	4	3	3	3	4	4	4	5	4
469	9082	9210	9094	3	4	3	3	3	3	4	3	3	4	4	4	4	3	4	4	4	4	3	4	4	4	4	3	3	3	3	2	4	3	4	3	2	4	4	2	4	4	2	4	4	4	3	2	2	4
470	9093	9172	9043	4	4	4	4	4	4	4	4	4	3	3	2	2	5	5	5	5	4	4	5	4	4	4	4	2	4	3	3	3	3	4	3	3	4	4	2	2	3	3	2	2	2	2	3	4	3
471	9199	9530	9105	4	3	2	4	4	2	4	2	4	4	4	5	4	4	4	4	4	4	3	2	4	3	4	4	2	2	2	2	4	4	4	4	4	4	3	4	4	1	4	4	1	3	4	4	3	4
472	8058	9293	9073	3	3	3	3	3	3	3	3	4	4	4	4	4	4	4	4	4	3	3	2	4	2	2	4	4	4	3	3	3	4	4	3	2	4	2	4	4	3	4	4	3	1	4	4	4	4
473	9150	9103	9051	4	4	3	4	2	3	4	3	4	4	4	4	4	4	4	5	4	4	4	4	4	4	4	4	4	5	2	4	4	4	4	4	2	3	2	2	4	4	2	4	3	4	4	2	4	4
474	8011	9021	8004	2	1	4	3	2	3	3	2	1	3	4	4	3	5	5	5	5	4	2	4	4	5	4	5	3	2	1	3	2	4	4	2	3	2	5	4	3	3	1	3	3	3	3,77777777777778	2	4	2
475	8028	9091	8016	5	5	4	4	5	4	4	5	5	4	3	4	4	2	5	4	3	2	4	4	4	3	4	3	2	3	2	2	3	3	3	2	1	3	2	4	3	3	2	4	3	2	4	2	2	2
476	8021	9063	8011	4	4	4	4	3	3	4	4	3	4	4	3	3	4	5	4	4	4	5	5	4	4	4	4	4	2	2	2	4	4	3	4	3	5	4	4	4	4	3	3	3	3	4	5	4	4
477	9200	9497	9105	4	4	2	4	4	4	4	4	4	4	5	5	5	5	5	4	4	3	4	2	4	4	2	2	4	4	4	4	4	4	4	4	5	4	2	3	4	2	2	4	2	2	4	2	2	4
478	9060	9297	9064	4	-999	4	4	4	4	3	4	4	2	2	3	3	2	4	3	2	2	4	4	4	4	4	4	4	2	2	2	2	2	3	2	3	3	2	3	2	2	2	2	2	2	2	2	3	4
479	9081	9116	9049	-999	4	5	4	5	5	5	4	4	3	2	2	4	5	5	5	4	5	5	-999	5	5	2	5	2	1	1	2	2	1	5	2	2	5	2	5	5	3	2	2	4	5	3	3	4	4
480	9177	9397	9092	4	3	4	3	3	2	4	4	4	3	4	4	4	3	4	3	3	4	4	5	4	3	3	3	4	3	2	2	4	4	4	3	3	4	3	3	4	4	2	3	2	1	3	2	4	4
481	9021	9390	9102	4	4	5	4	4	4	4	4	5	5	5	5	5	4	4	4	3	4	4	4	4	3	3	4	4	2	2	2	3	4	5	3	3	4	4	3	5	5	5	5	3	3	3	3	5	3
482	9200	9498	9105	4	3	4	3	4	4	4	3	3	4	4	4	5	5	5	4	4	4	3	4	4	4	3	4	4	4	4	3	4	4	4	3	2	2	4	4	4	4	3	4	3	2	4	4	4	4
483	9200	9495	9105	1	2	2	1	4	2	1	2	4	4	4	1	4	2	5	2	4	1	4	2	4	2	4	4	4	4	2	2	1	2	1	4	4	4	4	4	2	4	2	2	4	4	4	2	4	5
484	8084	9445	8063	4	4	4	4	3	3	4	3	4	4	3	3	4	4	4	4	4	3	5	5	4	3	4	4	3	4	3	4	4	4	4	4	3	4	3	3	4	3	3	3	3	3	4	4	4	4
485	9200	9526	9105	4	2	1	4	4	1	1	4	5	4	4	4	3	5	5	3	2	2	1	2	2	1	2	5	1	5	4	2	5	2	5	4	2	4	4	3	4	4	1	3	4	2	3	3	4	4
486	9195	9482	9104	3	3	3	3	4	4	3	4	3	3	3	4	4	5	3	3	4	2	4	3	3	4	3	3	3	3	3	2	3	3	3	3	4	3	3	4	3	3	4	3	3	3	4	2	4	3
487	9140	9330	-999	4	4	3	4	4	4	4	4	4	4	4	2	4	2	4	4	3	4	3	2	3	4	4	4	4	2	2	3	4	2	4	2	3	4	4	2	4	4	3	4	2	2	4	2	4	4
488	8059	9296	8039	4	4	4	3	3	3	4	3	4	3	3	3	3	2	5	2	3	4	3	4	4	4	4	4	3	3	3	3	4	3	4	3	2	3	3	4	3	3	3	4	3	3	3	3	4	3
489	9031	9186	9033	3	2	3	3	2	3	3	3	3	3	3	5	4	5	4	3	3	5	3	4	5	3	3	4	4	4	4	4	2	3	4	2	3	3	4	4	4	4	4	4	4	3	4	4	4	4
490	9010	9157	9068	5	5	4	4	4	5	4	5	5	2	2	2	2	4	5	4	4	4	4	4	4	5	4	4	4	2	2	2	3	3	5	2	2	4	2	2	4	2	2	4	4	2	2	3	4	4
491	9070	9401	9044	2	3	4	4	4	4	4	4	4	4	4	4	4	4	4	4	4	3	2	2	3	3	4	3	4	3	3	2	4	3	4	4	4	4	3	3	3	3	3	3	3	2	4	4	4	4
492	9025	9420	9030	3	3	4	4	3	2	3	3	4	4	4	4	4	3	4	2	3	4	4	4	4	3	4	3	4	2	2	2	3	3	4	2	3	3	2	3	4	3	3	4	3	3	4	3	4	4
493	9103	9382	9081	4	5	4	5	4	3	4	4	5	4	4	4	4	4	4	5	5	4	3	4	4	3	4	4	4	3	2	2	3	4	4	3	4	4	4	4	3	4	2	3	2	2	3	2	3	4
494	9054	9372	8057	4	2	4	4	3	4	4	2	4	2	2	2	2	4	5	2	2	4	4	4	4	2	2	2	2	2	2	4	4	4	4	4	4	3	2	2	4	4	3	3	3	5	4	3	3	4,11111111111111
495	9101	9307	-999	4	4	4	3	4	4	4	4	4	4	4	4	4	4	4	4	4	4	4	5	4	3	3	3	4	3	3	3	4	3	4	4	2	2	4	3	4	4	3	4	3	3	3	3	4	4
496	9069	9239	9014	4	4	4	4	4	4	4	4	4	4	4	4	4	4	4	4	4	4	4	4	4	4	4	4	4	2	2	2	4	4	4	4	2	4	4	4	4	4	4	4	4	4	4	4	4	4
497	8043	9140	8026	3	4	4	4	3	2	3	4	4	4	4	2	3	3	5	3	3	4	3	4	4	4	3	4	4	2	3	2	2	3	4	4	2	2	2	3	4	4	3	4	3	4	4	2	4	4
498	9030	9462	9076	3	4	5	5	2	3	3	3	4	4	5	4	5	4	5	4	5	4	4	5	4	5	4	4	2	5	3	3	4	5	-999	3	3	2	4	4	3	3	3	3	4	4	4	3	3	4
499	9019	9049	-999	4	4	4	4	4	4	4	4	5	5	4	5	5	4	5	4	4	5	3	4	5	4	3	4	5	3	2	2	4	4	5	4	2	4	3	2	2	4	2	2	4	3	3	4	4	5
500	9200	9503	9105	4	4	2	4	2	4	2	2	4	4	4	5	4	4	4	4	4	2	4	2	2	4	3	4	4	4	4	2	4	2	4	4	4	4	4	4	4	3	3	4	4	2	2	4	2	4
501	9170	9237	9073	4	5	4	4	3	4	4	4	4	4	3	4	4	5	5	4	4	4	4	4	4	4	3	4	2	3	4	3	4	5	3	4	3	3	4	4	4	4	3	3	3	4	5	4	4	4
502	9177	9398	9092	5	5	4	5	5	5	5	5	5	3	2	4	4	5	5	5	5	5	4	4	5	4	4	4	2	2	3	2	3	3	3	3	3	2	3	2	4	3	4	3	4	3	5	3	3	4
503	8078	9388	8060	3	4	4	2	3	4	4	4	4	4	3	4	4	3	4	4	3	4	2	5	4	3	3	4	4	3	2	2	4	3	4	4	4	3	3	4	4	3	3	4	3	2	4	4	5	4
504	9012	9148	9003	4	4	3	4	3	3	4	3	4	4	4	4	3	2	4	3	3	3	3	3	3	4	4	4	4	4	4	4	4	3	4	4	3	4	3	4	4	3	3	4	3	3	3	4	3	3
[truncated: 168 more columns]
